# Supplementary material for: Visualizing RNA conformational and architectural heterogeneity in solution
Source: Nat Commun. 2023 Feb 9;14:714. doi: 10.1038/s41467-023-36184-x (PMC9911696; doi:10.1038/s41467-023-36184-x)
Supplement: Supplementary file 4 — Source Data [file 41467_2023_36184_MOESM4_ESM.xlsx]

## Sheet: Figure1e-f
Figure 1e	tally for rCbl in absence and presence of ligand
	without ligand	with ligand
candy	49.44	2.3
Y	21.9	22.1
P	22.53	9.1
compact	4.49	3.8
dimer	1.64	62.7
Figure 1f	periodicity of RNA helical pitch
Distance	Height
0	2.25
0.121646	2.32
0.243292	2.38
0.364937	2.42
0.486583	2.45
0.608229	2.45
0.729875	2.44
0.85152	2.42
0.973166	2.4
1.09481	2.37
1.21646	2.34
1.3381	2.3
1.45975	2.27
1.5814	2.24
1.70304	2.22
1.82469	2.21
1.94633	2.2
2.06798	2.2
2.18962	2.21
2.31127	2.23
2.43292	2.25
2.55456	2.28
2.67621	2.3
2.79785	2.32
2.9195	2.34
3.04114	2.35
3.16279	2.36
3.28444	2.35
3.40608	2.33
3.52773	2.31
3.64937	2.28
3.77102	2.24
3.89267	2.19
4.01431	2.15
4.13596	2.1
4.2576	2.05
4.37925	2.02
4.50089	1.98
4.62254	1.95
4.74419	1.92
4.86583	1.92
4.98748	1.92
5.10912	1.93
5.23077	1.94
5.35241	1.97
5.47406	2.01
5.59571	2.04
5.71735	2.08
5.839	2.11
5.96064	2.13
6.08229	2.15
6.20393	2.17
6.32558	2.18
6.44723	2.17
6.56887	2.15
6.69052	2.13
6.81216	2.11
6.93381	2.08
7.05546	2.05
7.1771	2.01
7.29875	1.98
7.42039	1.96
7.54204	1.95
7.66368	1.94
7.78533	1.94
7.90698	1.95
8.02862	1.97
8.15027	2
8.27191	2.03
8.39356	2.07
8.5152	2.11
8.63685	2.14
8.7585	2.17
8.88014	2.2
9.00179	2.23
9.12343	2.24
9.24508	2.24
9.36673	2.24
9.48837	2.24
9.61002	2.23
9.73166	2.21
9.85331	2.18
9.97495	2.16
10.0966	2.14
10.2182	2.12
10.3399	2.12
10.4615	2.11
10.5832	2.11
10.7048	2.13
10.8265	2.16
10.9481	2.19
11.0698	2.23
11.1914	2.28
11.3131	2.33
11.4347	2.38
11.5563	2.44

## Sheet: Figure 2c-f
Figure 2c-d	SAXS data																					Figure 2e	tally for SAXS fiiting				Figure 2f	ITC data
apo_exp			holo_exp			back-calculated SAXS curves													synthesized SAXS curves									[L]/[RNA]	isotherm	SVD1	SVD2
							candy1	candy2	compact	P	Y	FF	HK	OLO	P-candy	P-Y	SS	crystal	apo_syn	holo_syn							peak0	0.0191876	-0.5476086*
q/A-1	intensity	error	q/A-1	intensity	error	q/A-1	intensity	intensity	intensity	intensity	intensity	intensity	intensity	intensity	intensity	intensity	intensity	intensity	intensity	intensity			without ligand	with ligand			peak1	0.100301	-1.0965	-1.92184	0.825344
0.00391748	0.0660685	0.300504	0.0035	0	0	0.005	0.0335723	0.0339841	0.031053	0.0334881	0.0362078	0.0398052	0.0400654	0.0403582	0.039817	0.0384105	0.0356029	0.0311752	0.037427	0.0384654		candy	22.4	5.9			peak2	0.182273	-1.17023	-1.99342	0.823191
0.00402941	0.0610347	0.213664	0.0036	0	0	0.01	0.0323588	0.0327238	0.030309	0.0322699	0.0344414	0.0367075	0.0365586	0.0366638	0.0362341	0.0356817	0.0339033	0.0304681	0.0346331	0.0355679		Y	24.8	23.8			peak3	0.265118	-1.29008	-1.97338	0.683299
0.00438476	0.0514225	0.174056	0.0037	0	0	0.015	0.0304615	0.0307384	0.0291089	0.0303586	0.0317178	0.0321862	0.0315295	0.0314077	0.0311175	0.0316205	0.0312759	0.0293265	0.0305646	0.0313498		P	4.9	7.6			peak4	0.348849	-1.43021	-1.98153	0.551312
0.00451004	0.0539406	0.126404	0.00381	0.0334	0.141	0.02	0.0280477	0.0281837	0.0275097	0.0279137	0.0283257	0.0270093	0.0259263	0.0256278	0.0254501	0.0268262	0.0279903	0.0278026	0.0259135	0.0265314		compact	2.1	4.9			peak5	0.43348	-1.57554	-1.94361	0.368063
0.0046389	0.0612782	0.140346	0.00392	0.0402	0.282	0.025	0.0253132	0.0252492	0.0255846	0.0251264	0.0245946	0.0219355	0.0206385	0.0202816	0.0201396	0.0219228	0.0243564	0.0259645	0.0213455	0.0218064		FF dimer	1	7.7			peak6	0.519028	-1.69586	-1.8253	0.129442
0.00477145	0.053075	0.074259	0.00403	0.0361	0.206	0.03	0.0224558	0.0221329	0.023418	0.0221929	0.0208426	0.0175343	0.0162711	0.0159933	0.0157889	0.017427	0.020676	0.0238895	0.0173421	0.017678		HK	5.7	6.7			peak7	0.605505	-1.86556	-1.68701	-0.178552
0.00490778	0.0574209	0.104213	0.00414	0	0	0.035	0.0196497	0.0190204	0.0210996	0.019291	0.0173312	0.0140883	0.0130464	0.0129518	0.0126081	0.0136649	0.0172013	0.0216604	0.0141285	0.0143804		OLO	5.6	10.6			peak8	0.692929	-2.07858	-1.49086	-0.587722
0.005048	0.0498113	0.0635932	0.00426	0.0524	0.161	0.04	0.0170272	0.016066	0.0187184	0.0165622	0.0142382	0.0115956	0.0108481	0.0109721	0.0104721	0.0107511	0.0141075	0.0193588	0.0116955	0.0119005		P-Y	10.3	11.5			peak9	0.781313	-2.29756	-1.16382	-1.13373
0.00519223	0.054	0.0684215	0.00438	0.056	0.174	0.045	0.0146706	0.0133818	0.016357	0.0141013	0.0116495	0.00985362	0.00936317	0.00966818	0.00906768	0.00862478	0.0114852	0.0170609	0.00988284	0.010066		P-candy	23.1	17.9			peak10	0.870674	-1.45712	-0.692868	-0.764252
0.00534059	0.0481649	0.0539106	0.00451	0.0434	0.122	0.05	0.0126138	0.0110336	0.0140872	0.0119549	0.00956989	0.00857999	0.00824798	0.00864764	0.00805262	0.00711945	0.00934716	0.014833	0.00848149	0.00865316		SS		3.2			peak11	0.961029	-0.677752	-0.4489	-0.228852
0.00549318	0.0412761	0.0494641	0.00464	0.045	0.134	0.055	0.0108506	0.0090444	0.0119667	0.0101277	0.00794556	0.00752241	0.00725089	0.00765005	0.00716718	0.00603702	0.00764927	0.0127291	0.00731525	0.00747472							peak12	1.05239	-0.576704	-0.407651	-0.169053
0.00565013	0.0475884	0.0441996	0.00477	0.0429	0.0732	0.06	0.00934915	0.0074029	0.0100375	0.00859352	0.00669159	0.00652276	0.00625809	0.00659026	0.0062757	0.00520476	0.00631501	0.010789	0.00627599	0.00641822							peak13	1.14479	-0.527724	-0.361752	-0.165971
0.00581156	0.0464612	0.0401689	0.00491	0.0464	0.104	0.065	0.00806526	0.0060745	0.00832546	0.00730924	0.00571689	0.00552783	0.00526987	0.0055166	0.00535173	0.00450372	0.00525941	0.00903886	0.00532271	0.00544429							peak14	1.23822	-0.577249	-0.403041	-0.174208
0.00597761	0.0456616	0.0356353	0.00505	0.044	0.0624	0.07	0.00695509	0.0050131	0.00684096	0.00622694	0.00494156	0.00455971	0.00434173	0.00452881	0.00443564	0.00387107	0.00440648	0.00749124	0.00445763	0.00455898							peak15	1.33272	-0.536052	-0.348938	-0.187113
0.00614841	0.0427432	0.030637	0.00519	0.0444	0.0674	0.075	0.00598286	0.00417061	0.00558137	0.00530375	0.00430541	0.00367059	0.00352837	0.00370393	0.00359078	0.00328618	0.0036985	0.00614766	0.00369843	0.00378254							peak16	1.4283	-0.518043	-0.349811	-0.168233
0.00632408	0.0420456	0.0262401	0.00534	0.0434	0.053	0.08	0.00512393	0.00350354	0.00453365	0.00450722	0.00376869	0.00290497	0.00285413	0.00306084	0.00287162	0.00275155	0.00309772	0.00500065	0.00305897	0.00312816							peak17	1.52498	-0.497027	-0.362477	-0.13455
0.00650477	0.0398771	0.0237119	0.00549	0.0436	0.0498	0.085	0.0043642	0.00297624	0.0036773	0.00381653	0.00330768	0.00228102	0.00231232	0.00256663	0.00230653	0.00227699	0.00258277	0.00403641	0.00254024	0.00259396							peak18	1.62278	-0.529676	-0.332202	-0.197475
0.00669063	0.0406657	0.0209518	0.00565	0.0442	0.0435	0.09	0.00369685	0.0025611	0.00298759	0.00322065	0.00290868	0.00179091	0.00188059	0.00216686	0.00189311	0.00187015	0.00214266	0.00323713	0.00213066	0.00216567
0.00688179	0.0409951	0.0167891	0.00581	0.0383	0.0396	0.095	0.00311836	0.00223675	0.00243826	0.0027143	0.00256308	0.00141199	0.00153665	0.00181646	0.00160346	0.00153279	0.00177115	0.0025834	0.00181056	0.00182313
0.00707842	0.0414027	0.0175734	0.00598	0.0402	0.0349	0.1	0.00262517	0.00198588	0.00200386	0.0022941	0.00226411	0.00111896	0.00126517	0.00149534	0.00139671	0.00126075	0.00146285	0.00205555	0.00155804	0.00154654
0.00728066	0.0403107	0.0150028	0.00615	0.0433	0.0306	0.105	0.00221179	0.001793	0.00166128	0.00195522	0.00200594	0.00089133	0.00105581	0.00120604	0.00123405	0.00104548	0.00121145	0.00163511	0.00135404	0.00132033
0.00748869	0.040354	0.0132269	0.00632	0.0419	0.026	0.11	0.00187026	0.00164339	0.00139076	0.00168973	0.0017837	0.00071498	0.00089838	0.00096088	0.00109052	0.00087616	0.00100973	0.00130527	0.00118503	0.00113397
0.00770265	0.0375749	0.0101015	0.0065	0.0411	0.0228	0.115	0.00159095	0.00152303	0.00117623	0.00148648	0.0015937	0.00058029	0.00078048	0.00076901	0.00095844	0.00074192	0.00085021	0.00105116	0.00104361	0.000981254
0.00792273	0.0400146	0.0109009	0.00669	0.0407	0.0209	0.12	0.00136374	0.00141935	0.00100519	0.00133228	0.00143324	0.00047982	0.00068935	0.00063	0.00084238	0.00063376	0.00072586	0.00085978	0.000926555	0.000858376
0.0081491	0.037578	0.00940115	0.00688	0.041	0.0167	0.125	0.00117922	0.00132234	0.00086826	0.00121362	0.00129978	0.00040714	0.0006155	0.00053489	0.00074947	0.0005456	0.00063041	0.00071977	0.000831871	0.0007619
0.00838194	0.0363075	0.00784949	0.00708	0.0396	0.0169	0.13	0.00102939	0.0012255	0.00075847	0.00111843	0.00119003	0.00035662	0.0005547	0.00047115	0.00068141	0.00047419	0.00055822	0.00062109	0.000756675	0.000687648
0.00862143	0.0366855	0.00766759	0.00728	0.0392	0.015	0.135	0.0009078	0.00112606	0.00067065	0.00103727	0.00109942	0.00032355	0.00050685	0.00042746	0.00063226	0.00041791	0.000504	0.00055481	0.000696398	0.000630421
0.00886776	0.0370745	0.00640174	0.00749	0.0403	0.0131	0.14	0.00080931	0.00102465	0.00060076	0.00096387	0.00102234	0.00030372	0.00047264	0.00039601	0.00059189	0.00037521	0.00046269	0.00051294	0.000645685	0.000584682
0.00912113	0.0367193	0.00651055	0.0077	0.0407	0.00989	0.145	0.00072962	0.00092424	0.0005455	0.00089487	0.00095293	0.0002929	0.00045062	0.00037217	0.00055155	0.0003436	0.00042956	0.00048837	0.000599926	0.000545565
0.00938174	0.0359642	0.00508692	0.00792	0.0392	0.011	0.15	0.00066485	0.00082881	0.00050194	0.00082915	0.00088633	0.00028676	0.00043656	0.00035314	0.00050759	0.00031971	0.00040056	0.00047489	0.000556411	0.000509697
0.00964979	0.0355257	0.0047519	0.00815	0.0383	0.00946	0.155	0.00061134	0.00074201	0.00046743	0.0007669	0.00081967	0.00028143	0.00042503	0.00033685	0.00046146	0.00030021	0.0003727	0.0004673	0.000514472	0.00047542
0.00992551	0.0344757	0.00491311	0.00838	0.0386	0.00769	0.16	0.00056573	0.00066626	0.00043957	0.0007088	0.00075248	0.00027446	0.00041178	0.0003216	0.00041697	0.00028291	0.00034435	0.00046151	0.000474789	0.000442476
0.0102091	0.0350305	0.00409678	0.00862	0.0377	0.0077	0.165	0.00052507	0.00060231	0.00041628	0.00065538	0.00068635	0.00026547	0.00039517	0.00030624	0.00037732	0.00026728	0.0003151	0.00045453	0.000438441	0.000411403
0.0105008	0.0344428	0.00362546	0.00887	0.0372	0.00634	0.17	0.00048707	0.00054933	0.00039586	0.00060674	0.00062403	0.00025582	0.00037584	0.00029027	0.00034357	0.0002539	0.00028548	0.00044453	0.000406148	0.000382894
0.0108008	0.034658	0.0037849	0.00912	0.0384	0.00654	0.175	0.00045025	0.00050544	0.00037705	0.00056252	0.00056823	0.00024748	0.00035537	0.00027379	0.00031496	0.00024343	0.00025648	0.0004307	0.000377983	0.000357351
0.0111094	0.0331574	0.00296179	0.00938	0.0382	0.00509	0.18	0.00041396	0.00046838	0.00035907	0.00052211	0.00052073	0.00024155	0.00033483	0.00025719	0.00029006	0.00023557	0.0002291	0.00041309	0.000353436	0.000334675
0.0114269	0.0326795	0.00291398	0.00965	0.0365	0.00479	0.185	0.00037821	0.00043607	0.00034151	0.00048485	0.00048188	0.00023756	0.00031431	0.00024084	0.00026772	0.00022879	0.00020407	0.00039238	0.000331657	0.000314319
0.0117533	0.0328404	0.00251357	0.00993	0.0364	0.00493	0.19	0.00034352	0.00040707	0.00032434	0.00045025	0.00045068	0.00023363	0.00029338	0.00022502	0.00024729	0.00022101	0.00018173	0.00036965	0.000311745	0.000295517
0.0120891	0.0321605	0.00243228	0.0102	0.0359	0.00414	0.195	0.00031065	0.00038059	0.00030766	0.00041808	0.00042521	0.00022764	0.00027181	0.00020995	0.00022849	0.0002106	0.00016218	0.00034612	0.000293001	0.000277615
0.0124346	0.0317288	0.00222898	0.0105	0.0353	0.00367	0.2	0.00028041	0.00035642	0.00029169	0.00038835	0.00040334	0.0002184	0.00024996	0.00019584	0.00021115	0.00019728	0.00014533	0.00032295	0.000275084	0.000260298
0.0127898	0.0312882	0.0018263	0.0108	0.0353	0.00384	0.205	0.00025348	0.00033464	0.00027661	0.00036123	0.0003832	0.00020627	0.0002286	0.00018291	0.00019516	0.00018212	0.0001311	0.00030106	0.000258021	0.000243667
0.0131553	0.0300628	0.00175813	0.0111	0.035	0.003	0.21	0.00023034	0.00031528	0.00026247	0.00033691	0.00036351	0.00019282	0.00020842	0.00017132	0.00018046	0.00016696	0.0001194	0.0002811	0.000242046	0.000228053
0.0135312	0.0303904	0.00150046	0.0114	0.0346	0.00295	0.215	0.0002112	0.00029818	0.00024919	0.00031544	0.00034364	0.00017989	0.00018973	0.00016113	0.00016703	0.0001534	0.00011013	0.00026336	0.000227368	0.000213768
0.0139178	0.0304934	0.00142353	0.0118	0.034	0.00255	0.22	0.00019599	0.00028288	0.00023657	0.00029661	0.00032348	0.0001686	0.00017249	0.0001522	0.00015493	0.00014213	0.00010311	0.00024784	0.000214044	0.000200921
0.0143154	0.0294946	0.00128327	0.0121	0.0346	0.00247	0.225	0.00018441	0.00026877	0.00022435	0.00028	0.0003032	0.00015893	0.00015661	0.00014428	0.00014428	0.00013284	9.803e-05	0.00023428	0.000201973	0.000189397
0.0147244	0.0286663	0.00117192	0.0124	0.0335	0.00226	0.23	0.00017589	0.00025516	0.00021224	0.00026497	0.00028313	0.00014994	0.00014218	0.00013699	0.00013531	0.00012466	9.443e-05	0.00022231	0.000191006	0.000178973
0.0151451	0.0284735	0.00110743	0.0128	0.0333	0.00185	0.235	0.00016974	0.00024156	0.00020001	0.0002508	0.00026359	0.00014051	0.00012947	0.00012995	0.00012827	0.00011683	9.181e-05	0.00021145	0.000181052	0.000169468
0.0155779	0.0279906	0.00099536	0.0132	0.0325	0.00178	0.24	0.00016516	0.00022774	0.00018755	0.00023684	0.0002449	0.00013005	0.00011867	0.00012286	0.00012323	0.00010908	8.967e-05	0.00020127	0.000172076	0.000160775
0.016023	0.0277012	0.00093416	0.0135	0.0325	0.00152	0.245	0.00016135	0.00021377	0.00017489	0.00022264	0.00022733	0.0001188	0.00010973	0.00011558	0.00011981	0.00010169	8.76e-05	0.00019139	0.000163993	0.000152806
0.0164808	0.0271541	0.00086382	0.0139	0.0318	0.00144	0.25	0.00015761	0.0002	0.00016218	0.00020801	0.0002111	0.00010759	0.00010228	0.00010816	0.00011714	9.509e-05	8.532e-05	0.00018154	0.000156606	0.000145425
0.0169517	0.0263667	0.00080203	0.0143	0.0316	0.0013	0.255	0.0001534	0.00018695	0.0001497	0.00019309	0.00019629	9.738e-05	9.582e-05	0.00010077	0.00011408	8.957e-05	8.266e-05	0.00017158	0.000149601	0.000138419
0.017436	0.0260062	0.00074977	0.0147	0.0308	0.00119	0.26	0.00014838	0.00017511	0.00013777	0.00017826	0.00018291	8.876e-05	9.002e-05	9.359e-05	0.00010977	8.506e-05	7.955e-05	0.00016146	0.000142703	0.000131587
0.0179342	0.025486	0.00070407	0.0151	0.0305	0.00112	0.265	0.00014242	0.00016489	0.00012671	0.00016402	0.00017082	8.174e-05	8.48e-05	8.673e-05	0.00010394	8.12e-05	7.596e-05	0.00015124	0.000135812	0.000124837
0.0184466	0.024859	0.000669	0.0156	0.0298	0.00101	0.27	0.00013563	0.00015652	0.00011681	0.0001509	0.00015983	7.592e-05	8.025e-05	8.019e-05	9.7e-05	7.764e-05	7.194e-05	0.00014104	0.000129041	0.000118227
0.0189737	0.0246051	0.00061567	0.016	0.0293	0.000946	0.275	0.00012823	0.00015004	0.00010825	0.00013929	0.00014979	7.073e-05	7.646e-05	7.393e-05	8.975e-05	7.418e-05	6.756e-05	0.00013101	0.000122646	0.000111929
0.0195158	0.0237885	0.00059058	0.0165	0.0289	0.000875	0.28	0.00012057	0.00014527	0.0001011	0.00012937	0.00014058	6.576e-05	7.333e-05	6.794e-05	8.29e-05	7.086e-05	6.296e-05	0.00012132	0.000116848	0.000106107
0.0200734	0.0230921	0.00058987	0.017	0.0282	0.000813	0.285	0.00011303	0.00014192	9.531e-05	0.0001211	0.00013223	6.087e-05	7.059e-05	6.236e-05	7.674e-05	6.776e-05	5.832e-05	0.00011213	0.000111724	0.000100845
0.0206469	0.0225038	0.00054894	0.0174	0.0277	0.000761	0.29	0.00010594	0.00013958	9.071e-05	0.00011422	0.00012483	5.62e-05	6.789e-05	5.739e-05	7.116e-05	6.492e-05	5.387e-05	0.00010358	0.000107179	9.61094e-05
0.0212369	0.0221284	0.00053325	0.0179	0.0269	0.000715	0.295	9.957e-05	0.00013781	8.709e-05	0.00010839	0.00011848	5.196e-05	6.496e-05	5.323e-05	6.579e-05	6.219e-05	4.985e-05	9.578e-05	0.000103007	9.17854e-05
0.0218436	0.0213299	0.00052173	0.0184	0.0268	0.000678	0.3	9.406e-05	0.00013614	8.42e-05	0.00010321	0.00011322	4.832e-05	6.17e-05	4.994e-05	6.033e-05	5.936e-05	4.642e-05	8.88e-05	9.89947e-05	8.77314e-05
0.0224678	0.0207858	0.00049433	0.019	0.0262	0.000624	0.305	8.944e-05	0.00013415	8.179e-05	9.837e-05	0.00010898	4.533e-05	5.813e-05	4.732e-05	5.468e-05	5.622e-05	4.368e-05	8.266e-05	9.49925e-05	8.38299e-05
0.0231097	0.0202525	0.00047474	0.0195	0.0255	0.000599	0.31	8.561e-05	0.00013148	7.965e-05	9.368e-05	0.00010555	4.292e-05	5.435e-05	4.502e-05	4.898e-05	5.271e-05	4.163e-05	7.736e-05	9.09443e-05	8.00133e-05
0.02377	0.0195362	0.00044963	0.0201	0.0249	0.000597	0.315	8.236e-05	0.00012789	7.765e-05	8.908e-05	0.00010263	4.093e-05	5.049e-05	4.262e-05	4.35e-05	4.898e-05	4.013e-05	7.287e-05	8.6886e-05	7.62758e-05
0.0244492	0.0191194	0.00044407	0.0206	0.0242	0.000557	0.32	7.95e-05	0.00012329	7.57e-05	8.462e-05	9.996e-05	3.92e-05	4.665e-05	3.986e-05	3.86e-05	4.523e-05	3.904e-05	6.912e-05	8.29244e-05	7.26739e-05
0.0251477	0.0187238	0.00042449	0.0212	0.0236	0.000541	0.325	7.682e-05	0.00011774	7.378e-05	8.042e-05	9.733e-05	3.761e-05	4.299e-05	3.674e-05	3.456e-05	4.167e-05	3.815e-05	6.606e-05	7.91983e-05	6.93067e-05
0.0258662	0.0179258	0.00039878	0.0218	0.0231	0.000529	0.33	7.419e-05	0.00011147	7.191e-05	7.66e-05	9.469e-05	3.608e-05	3.968e-05	3.35e-05	3.152e-05	3.843e-05	3.733e-05	6.359e-05	7.58349e-05	6.6284e-05
0.0266053	0.0173317	0.00038421	0.0225	0.0224	0.000502	0.335	7.153e-05	0.00010482	7.014e-05	7.328e-05	9.208e-05	3.46e-05	3.688e-05	3.056e-05	2.94e-05	3.554e-05	3.648e-05	6.166e-05	7.29076e-05	6.36829e-05
0.0273655	0.016981	0.00037658	0.0231	0.0219	0.000481	0.34	6.888e-05	9.816e-05	6.851e-05	7.051e-05	8.96e-05	3.321e-05	3.467e-05	2.827e-05	2.795e-05	3.299e-05	3.556e-05	6.019e-05	7.04192e-05	6.15222e-05
0.0281474	0.016416	0.00036098	0.0238	0.0212	0.000455	0.345	6.629e-05	9.187e-05	6.706e-05	6.827e-05	8.737e-05	3.194e-05	3.299e-05	2.676e-05	2.686e-05	3.077e-05	3.46e-05	5.912e-05	6.83221e-05	5.97621e-05
0.0289516	0.0157971	0.00034507	0.0244	0.0204	0.00045	0.35	6.386e-05	8.62e-05	6.58e-05	6.652e-05	8.545e-05	3.081e-05	3.168e-05	2.591e-05	2.593e-05	2.893e-05	3.362e-05	5.84e-05	6.65531e-05	5.83288e-05
0.0297788	0.0150554	0.00033583	0.0251	0.02	0.00043	0.355	6.166e-05	8.128e-05	6.471e-05	6.518e-05	8.379e-05	2.982e-05	3.057e-05	2.541e-05	2.51e-05	2.749e-05	3.265e-05	5.799e-05	6.50663e-05	5.71471e-05
0.0306296	0.0146332	0.00031565	0.0259	0.0193	0.000404	0.36	5.972e-05	7.71e-05	6.374e-05	6.413e-05	8.23e-05	2.89e-05	2.95e-05	2.493e-05	2.444e-05	2.647e-05	3.17e-05	5.783e-05	6.38298e-05	5.61547e-05
0.0315048	0.0140448	0.00030941	0.0266	0.0186	0.000389	0.365	5.803e-05	7.356e-05	6.286e-05	6.326e-05	8.09e-05	2.802e-05	2.844e-05	2.426e-05	2.401e-05	2.584e-05	3.077e-05	5.787e-05	6.28154e-05	5.53094e-05
0.0324049	0.0136501	0.00029737	0.0274	0.018	0.000381	0.37	5.657e-05	7.046e-05	6.201e-05	6.245e-05	7.949e-05	2.712e-05	2.746e-05	2.345e-05	2.38e-05	2.551e-05	2.983e-05	5.805e-05	6.19769e-05	5.45807e-05
0.0333308	0.0130745	0.0002861	0.0281	0.0176	0.000364	0.375	5.532e-05	6.767e-05	6.115e-05	6.16e-05	7.81e-05	2.624e-05	2.663e-05	2.269e-05	2.368e-05	2.541e-05	2.886e-05	5.829e-05	6.12637e-05	5.39539e-05
0.0342831	0.012653	0.00028403	0.029	0.0169	0.000349	0.38	5.427e-05	6.508e-05	6.026e-05	6.063e-05	7.677e-05	2.543e-05	2.599e-05	2.224e-05	2.354e-05	2.545e-05	2.786e-05	5.85e-05	6.06406e-05	5.34283e-05
0.0352627	0.0120909	0.00027843	0.0298	0.0164	0.000339	0.385	5.346e-05	6.268e-05	5.934e-05	5.951e-05	7.563e-05	2.476e-05	2.55e-05	2.223e-05	2.334e-05	2.56e-05	2.685e-05	5.86e-05	6.01034e-05	5.30134e-05
0.0362702	0.011694	0.00027312	0.0306	0.0157	0.000319	0.39	5.291e-05	6.052e-05	5.841e-05	5.823e-05	7.477e-05	2.423e-05	2.504e-05	2.258e-05	2.313e-05	2.581e-05	2.586e-05	5.851e-05	5.96638e-05	5.27074e-05
0.0373065	0.0112348	0.00026847	0.0315	0.0151	0.000312	0.395	5.264e-05	5.869e-05	5.752e-05	5.684e-05	7.422e-05	2.383e-05	2.449e-05	2.308e-05	2.295e-05	2.605e-05	2.493e-05	5.816e-05	5.93184e-05	5.2478e-05
0.0383724	0.0109473	0.00025863	0.0324	0.0145	0.0003	0.4	5.263e-05	5.724e-05	5.67e-05	5.545e-05	7.394e-05	2.343e-05	2.379e-05	2.345e-05	2.279e-05	2.625e-05	2.409e-05	5.75e-05	5.90244e-05	5.22582e-05
0.0394688	0.0103234	0.00024466	0.0333	0.014	0.000289	0.405	5.28e-05	5.619e-05	5.6e-05	5.415e-05	7.378e-05	2.291e-05	2.294e-05	2.351e-05	2.255e-05	2.635e-05	2.334e-05	5.654e-05	5.87046e-05	5.19648e-05
0.0405965	0.0100244	0.00022908	0.0343	0.0134	0.000286	0.41	5.305e-05	5.546e-05	5.545e-05	5.302e-05	7.354e-05	2.219e-05	2.202e-05	2.324e-05	2.212e-05	2.629e-05	2.266e-05	5.528e-05	5.82847e-05	5.15375e-05
0.0417565	0.00945095	0.00022231	0.0353	0.0128	0.000281	0.415	5.324e-05	5.492e-05	5.507e-05	5.213e-05	7.301e-05	2.123e-05	2.114e-05	2.274e-05	2.147e-05	2.604e-05	2.201e-05	5.38e-05	5.77338e-05	5.09672e-05
0.0429495	0.00915923	0.00021311	0.0363	0.0124	0.000275	0.42	5.326e-05	5.441e-05	5.485e-05	5.148e-05	7.202e-05	2.009e-05	2.041e-05	2.218e-05	2.07e-05	2.561e-05	2.132e-05	5.216e-05	5.70712e-05	5.02918e-05
0.0441767	0.00871147	0.00020548	0.0373	0.0119	0.00027	0.425	5.303e-05	5.378e-05	5.476e-05	5.1e-05	7.048e-05	1.891e-05	1.985e-05	2.17e-05	1.997e-05	2.501e-05	2.057e-05	5.049e-05	5.63464e-05	4.95692e-05
0.0454389	0.00830131	0.00019832	0.0384	0.0114	0.00026	0.43	5.256e-05	5.295e-05	5.476e-05	5.064e-05	6.837e-05	1.783e-05	1.945e-05	2.132e-05	1.941e-05	2.431e-05	1.976e-05	4.888e-05	5.56028e-05	4.88427e-05
0.0467372	0.00802756	0.0001914	0.0395	0.0109	0.000246	0.435	5.191e-05	5.194e-05	5.481e-05	5.029e-05	6.579e-05	1.698e-05	1.913e-05	2.099e-05	1.904e-05	2.354e-05	1.891e-05	4.745e-05	5.48541e-05	4.81217e-05
0.0480726	0.00762653	0.00018475	0.0406	0.0105	0.00023	0.44	5.119e-05	5.083e-05	5.483e-05	4.988e-05	6.29e-05	1.644e-05	1.879e-05	2.061e-05	1.878e-05	2.279e-05	1.81e-05	4.628e-05	5.40929e-05	4.73951e-05
0.0494461	0.00724313	0.00017885	0.0418	0.0101	0.000223	0.445	5.052e-05	4.977e-05	5.478e-05	4.938e-05	5.987e-05	1.623e-05	1.84e-05	2.013e-05	1.852e-05	2.211e-05	1.742e-05	4.543e-05	5.33213e-05	4.66594e-05
0.0508589	0.00687556	0.0001734	0.0429	0.00961	0.000214	0.45	4.996e-05	4.893e-05	5.463e-05	4.881e-05	5.689e-05	1.63e-05	1.797e-05	1.953e-05	1.821e-05	2.157e-05	1.693e-05	4.492e-05	5.25664e-05	4.59344e-05
0.052312	0.00655462	0.00016742	0.0442	0.00918	0.000206	0.455	4.956e-05	4.842e-05	5.433e-05	4.819e-05	5.411e-05	1.655e-05	1.757e-05	1.884e-05	1.786e-05	2.118e-05	1.668e-05	4.474e-05	5.18795e-05	4.5263e-05
0.0538067	0.00640541	0.00016327	0.0454	0.00882	0.000199	0.46	4.928e-05	4.828e-05	5.388e-05	4.758e-05	5.162e-05	1.685e-05	1.727e-05	1.813e-05	1.754e-05	2.096e-05	1.668e-05	4.484e-05	5.13112e-05	4.4689e-05
0.055344	0.00595374	0.00016686	0.0467	0.00848	0.000192	0.465	4.904e-05	4.844e-05	5.33e-05	4.703e-05	4.947e-05	1.705e-05	1.716e-05	1.745e-05	1.73e-05	2.084e-05	1.686e-05	4.517e-05	5.08833e-05	4.42323e-05
0.0569253	0.00560453	0.00016607	0.0481	0.00814	0.000185	0.47	4.875e-05	4.878e-05	5.26e-05	4.657e-05	4.766e-05	1.704e-05	1.721e-05	1.686e-05	1.717e-05	2.073e-05	1.716e-05	4.564e-05	5.05775e-05	4.38805e-05
0.0585518	0.00539155	0.00015564	0.0494	0.00779	0.000179	0.475	4.834e-05	4.91e-05	5.182e-05	4.619e-05	4.613e-05	1.677e-05	1.736e-05	1.637e-05	1.713e-05	2.055e-05	1.748e-05	4.616e-05	5.0343e-05	4.35945e-05
0.0602248	0.0050405	0.00014872	0.0509	0.00741	0.000174	0.48	4.777e-05	4.923e-05	5.099e-05	4.59e-05	4.481e-05	1.626e-05	1.75e-05	1.601e-05	1.715e-05	2.024e-05	1.775e-05	4.664e-05	5.01172e-05	4.33271e-05
0.0619455	0.00478105	0.00014344	0.0523	0.00709	0.000168	0.485	4.706e-05	4.901e-05	5.015e-05	4.564e-05	4.364e-05	1.561e-05	1.755e-05	1.574e-05	1.715e-05	1.977e-05	1.791e-05	4.702e-05	4.98398e-05	4.30325e-05
0.0637154	0.00456442	0.00013741	0.0538	0.00687	0.000164	0.49	4.627e-05	4.837e-05	4.934e-05	4.541e-05	4.255e-05	1.493e-05	1.743e-05	1.553e-05	1.707e-05	1.917e-05	1.795e-05	4.725e-05	4.94666e-05	4.26774e-05
0.0655359	0.004335	0.00013216	0.0553	0.00641	0.000167	0.495	4.546e-05	4.732e-05	4.857e-05	4.52e-05	4.15e-05	1.435e-05	1.716e-05	1.53e-05	1.684e-05	1.853e-05	1.787e-05	4.728e-05	4.89728e-05	4.22419e-05
0.0674084	0.00400631	0.00012802	0.0569	0.00616	0.000166	0.5	4.47e-05	4.595e-05	4.786e-05	4.499e-05	4.047e-05	1.392e-05	1.676e-05	1.497e-05	1.64e-05	1.791e-05	1.77e-05	4.71e-05	4.83554e-05	4.17203e-05
0.0693344	0.00387425	0.00012566	0.0586	0.0059	0.000156
0.0713154	0.0036195	0.00012749	0.0602	0.00553	0.000149
0.073353	0.00338829	0.00012014	0.0619	0.00525	0.000144
0.0754489	0.00316872	0.00011528	0.0637	0.00498	0.000138
0.0776046	0.00299792	0.00011092	0.0655	0.00471	0.000132
0.0798219	0.00275855	0.00010683	0.0674	0.00449	0.000128
0.0821026	0.00267228	0.0001034	0.0693	0.00419	0.000126
0.0844484	0.00252176	0.0001002	0.0713	0.0039	0.000127
0.0868613	0.00233476	9.67e-05	0.0734	0.00372	0.00012
0.0893431	0.00217902	9.31e-05	0.0754	0.00347	0.000115
0.0918958	0.00208414	9.07e-05	0.0776	0.00321	0.000111
0.0945215	0.00195327	8.77e-05	0.0798	0.00297	0.000107
0.0972222	0.0018386	8.52e-05	0.0821	0.00279	0.000103
0.1	0.00171608	8.96e-05	0.0844	0.00257	9.99e-05
0.102	0.00159691	9.68e-05	0.0869	0.00241	9.64e-05
0.104	0.00158964	9.55e-05	0.0893	0.00224	9.28e-05
0.106	0.00148073	9.81e-05	0.0919	0.00211	9.04e-05
0.108	0.00144697	9.71e-05	0.0945	0.00193	8.74e-05
0.11	0.00138568	9.4e-05	0.0972	0.00178	8.49e-05
0.112	0.00132556	9.67e-05	0.1	0.00168	8.92e-05
0.114	0.0012408	9.97e-05	0.102	0.00159	9.63e-05
0.116	0.0011935	0.00010071	0.104	0.00149	9.51e-05
0.118	0.00118899	0.00010086	0.106	0.00144	9.75e-05
0.12	0.0011117	0.00010112	0.108	0.00134	9.66e-05
0.122	0.00108452	0.00010219	0.11	0.00125	9.35e-05
0.124	0.00109208	9.87e-05	0.112	0.00123	9.61e-05
0.126	0.00104437	9.47e-05	0.114	0.00117	9.92e-05
0.128	0.00103143	9.24e-05	0.116	0.00109	0.0001
0.13	0.00092363	9.11e-05	0.118	0.00106	0.0001
0.132	0.00090956	8.91e-05	0.12	0.00102	0.000101
0.134	0.00090041	8.78e-05	0.122	0.000961	0.000102
0.136	0.00089309	8.68e-05	0.124	0.000952	9.81e-05
0.138	0.00085681	8.55e-05	0.126	0.000884	9.41e-05
0.14	0.00081736	8.53e-05	0.128	0.000889	9.19e-05
0.142	0.00077326	9e-05	0.13	0.000844	9.05e-05
0.144	0.00075868	9.21e-05	0.132	0.000812	8.85e-05
0.146	0.0007026	9.14e-05	0.134	0.00081	8.73e-05
0.148	0.00073871	8.71e-05	0.136	0.000771	8.63e-05
0.15	0.00072011	8.44e-05	0.138	0.000748	8.5e-05
0.152	0.0007099	8.29e-05	0.14	0.000677	8.48e-05
0.154	0.0006189	8.09e-05	0.142	0.000689	8.94e-05
0.156	0.00062515	8.05e-05	0.144	0.000676	9.16e-05
0.158	0.00055877	7.98e-05	0.146	0.000652	9.09e-05
0.16	0.00053869	7.91e-05	0.148	0.000662	8.66e-05
0.162	0.00056149	7.82e-05	0.15	0.000619	8.39e-05
0.164	0.00052693	7.78e-05	0.152	0.000592	8.24e-05
0.166	0.00049873	7.71e-05	0.154	0.000581	8.05e-05
0.168	0.00049188	7.62e-05	0.156	0.000565	8e-05
0.17	0.00050265	7.59e-05	0.158	0.000563	7.93e-05
0.172	0.00046066	7.47e-05	0.16	0.000524	7.86e-05
0.174	0.00046673	7.43e-05	0.162	0.000536	7.77e-05
0.176	0.00045757	7.35e-05	0.164	0.000532	7.74e-05
0.178	0.00044845	7.57e-05	0.166	0.000485	7.67e-05
0.18	0.00040165	7.84e-05	0.168	0.000464	7.58e-05
0.182	0.00039253	7.57e-05	0.17	0.000451	7.54e-05
0.184	0.00041663	7.3e-05	0.172	0.000415	7.43e-05
0.186	0.00037035	7.2e-05	0.174	0.000447	7.4e-05
0.188	0.0003567	7.13e-05	0.176	0.000438	7.31e-05
0.19	0.00033508	7.11e-05	0.178	0.000415	7.52e-05
0.192	0.00032139	7.1e-05	0.18	0.000405	7.8e-05
0.194	0.00031054	7.03e-05	0.182	0.000365	7.53e-05
0.196	0.00033442	6.98e-05	0.184	0.000374	7.26e-05
0.198	0.0003144	6.91e-05	0.186	0.000384	7.16e-05
0.2	0.00031097	6.89e-05	0.188	0.00034	7.09e-05
0.202	0.00031711	6.82e-05	0.19	0.000356	7.07e-05
0.204	0.00025788	6.77e-05	0.192	0.000318	7.06e-05
0.206	0.00026342	6.71e-05	0.194	0.000315	6.99e-05
0.208	0.00022098	6.66e-05	0.196	0.000327	6.93e-05
0.21	0.00025343	6.63e-05	0.198	0.00032	6.87e-05
0.212	0.00026912	6.55e-05	0.2	0.000285	6.85e-05
0.214	0.00021142	6.57e-05	0.202	0.000282	6.78e-05
0.216	0.0002186	6.67e-05	0.204	0.000306	6.74e-05
0.218	0.00026363	6.6e-05	0.206	0.000293	6.67e-05
0.22	0.00021988	6.52e-05	0.208	0.000238	6.62e-05
0.222	0.00019495	6.44e-05	0.21	0.000287	6.59e-05
0.224	0.00020063	6.39e-05	0.212	0.000244	6.51e-05
0.226	0.0002027	6.36e-05	0.214	0.000259	6.53e-05
0.228	0.0001887	6.29e-05	0.216	0.000249	6.63e-05
0.23	0.0002005	6.23e-05	0.218	0.000244	6.56e-05
0.232	0.00020222	6.23e-05	0.22	0.000217	6.48e-05
0.234	0.00019522	6.27e-05	0.222	0.000219	6.4e-05
0.236	0.00017677	6.47e-05	0.224	0.000242	6.35e-05
0.238	0.00017091	6.55e-05	0.226	0.000213	6.32e-05
0.24	0.00014974	6.62e-05	0.228	0.0002	6.25e-05
0.242	0.00015339	6.66e-05	0.23	0.000216	6.19e-05
0.244	0.00016661	6.68e-05	0.232	0.000167	6.2e-05
0.246	0.00019457	6.6e-05	0.234	0.000179	6.23e-05
0.248	0.00016382	6.42e-05	0.236	0.000165	6.43e-05
0.25	0.0001504	6.43e-05	0.238	0.000184	6.51e-05
0.252	0.00013777	6.48e-05	0.24	0.000195	6.58e-05
0.254	0.00015413	6.3e-05	0.242	0.000154	6.61e-05
0.256	0.00015	6.2e-05	0.244	0.000159	6.64e-05
0.258	0.00015102	6.15e-05	0.246	0.000155	6.56e-05
0.26	0.00012274	6.09e-05	0.248	0.000146	6.38e-05
0.262	0.00013597	6.05e-05	0.25	0.000168	6.39e-05
0.264	0.00013551	6e-05	0.252	0.000139	6.44e-05
0.266	0.00012052	5.95e-05	0.254	0.000157	6.25e-05
0.268	0.00013868	5.92e-05	0.256	0.000115	6.16e-05
0.27	0.00010131	5.89e-05	0.258	0.000126	6.11e-05
0.272	0.00010107	5.85e-05	0.26	0.000148	6.05e-05
0.274	0.00011778	5.78e-05	0.262	0.000155	6.01e-05
0.276	0.00013309	5.71e-05	0.264	0.000125	5.96e-05
0.278	0.00012063	5.65e-05	0.266	0.000113	5.91e-05
0.28	7.95e-05	5.65e-05	0.268	0.00013	5.88e-05
0.282	9.24e-05	5.63e-05	0.27	0.000107	5.85e-05
0.284	8.59e-05	5.63e-05	0.272	0.000128	5.81e-05
0.286	0.00012378	5.76e-05	0.274	0.000124	5.74e-05
0.288	0.00012515	5.75e-05	0.276	0.000112	5.67e-05
0.29	0.00010767	5.63e-05	0.278	0.000119	5.61e-05
0.292	9.3e-05	5.58e-05	0.28	0.000124	5.61e-05
0.294	9.8e-05	5.56e-05	0.282	0.000103	5.59e-05
0.296	8.24e-05	5.5e-05	0.284	0.000114	5.59e-05
0.298	0.0001141	5.48e-05	0.286	0.000103	5.72e-05
0.3	6.38e-05	5.5e-05	0.288	9.29e-05	5.7e-05
0.302	6.05e-05	5.65e-05	0.29	9.32e-05	5.59e-05
0.304	7.97e-05	5.52e-05	0.292	9.63e-05	5.54e-05
0.306	0.00010379	5.48e-05	0.294	9.42e-05	5.52e-05
0.308	8.61e-05	5.4e-05	0.296	0.000114	5.46e-05
0.31	9.4e-05	5.36e-05	0.298	8.52e-05	5.44e-05
0.312	7.47e-05	5.34e-05	0.3	8.56e-05	5.46e-05
0.314	9.94e-05	5.34e-05	0.302	0.000113	5.61e-05
0.316	9e-05	5.3e-05	0.304	9.58e-05	5.48e-05
0.318	6.75e-05	5.26e-05	0.306	0.000102	5.44e-05
0.32	6.87e-05	5.26e-05	0.308	9.75e-05	5.36e-05
0.322	5.52e-05	5.35e-05	0.31	8.44e-05	5.32e-05
0.324	8.19e-05	5.29e-05	0.312	9.42e-05	5.3e-05
0.326	8.84e-05	5.21e-05	0.314	8.46e-05	5.3e-05
0.328	7.64e-05	5.19e-05	0.316	8.64e-05	5.27e-05
0.33	9.59e-05	5.16e-05	0.318	8.94e-05	5.22e-05
0.332	6.85e-05	5.13e-05	0.32	8.07e-05	5.22e-05
0.334	8.91e-05	5.07e-05	0.322	8.81e-05	5.31e-05
0.336	7.34e-05	5.09e-05	0.324	8.74e-05	5.25e-05
0.338	6.38e-05	5.05e-05	0.326	7.52e-05	5.17e-05
0.34	7.52e-05	5.02e-05	0.328	7.57e-05	5.15e-05
0.342	8.3e-05	4.98e-05	0.33	7.38e-05	5.12e-05
0.344	8.67e-05	4.97e-05	0.332	6.35e-05	5.09e-05
0.346	7.25e-05	4.96e-05	0.334	7.14e-05	5.04e-05
0.348	6.09e-05	4.93e-05	0.336	8.58e-05	5.05e-05
0.35	8.39e-05	4.91e-05	0.338	7.08e-05	5.02e-05
0.352	4.78e-05	4.9e-05	0.34	5.73e-05	4.99e-05
0.354	7.4e-05	4.9e-05	0.342	7.56e-05	4.94e-05
0.356	7.87e-05	4.96e-05	0.344	6.87e-05	4.93e-05
0.358	9.35e-05	5.14e-05	0.346	7.95e-05	4.93e-05
0.36	4.64e-05	5.15e-05	0.348	7.8e-05	4.9e-05
0.362	6.12e-05	5.17e-05	0.35	5.14e-05	4.87e-05
0.364	8.09e-05	5.2e-05	0.352	7.16e-05	4.87e-05
0.366	9.55e-05	5.22e-05	0.354	5.64e-05	4.86e-05
0.368	8.72e-05	5.24e-05	0.356	9.42e-05	4.92e-05
0.37	2.87e-05	5.09e-05	0.358	7.95e-05	5.1e-05
0.372	6.83e-05	5e-05	0.36	8.54e-05	5.11e-05
0.374	7.12e-05	4.92e-05	0.362	4.25e-05	5.13e-05
0.376	7.43e-05	4.9e-05	0.364	6.18e-05	5.16e-05
0.378	6.31e-05	4.87e-05	0.366	6.69e-05	5.18e-05
0.38	8.29e-05	4.85e-05	0.368	8.02e-05	5.2e-05
0.382	8.62e-05	4.82e-05	0.37	8.22e-05	5.05e-05
0.384	6.84e-05	4.8e-05	0.372	7.25e-05	4.96e-05
0.386	4.78e-05	4.75e-05	0.374	6.49e-05	4.88e-05
0.388	7.12e-05	4.72e-05	0.376	7.34e-05	4.86e-05
0.39	6.62e-05	4.72e-05	0.378	7.87e-05	4.83e-05
0.392	8.03e-05	4.79e-05	0.38	6.74e-05	4.81e-05
0.394	5.79e-05	4.76e-05	0.382	4.47e-05	4.78e-05
0.396	6.2e-05	4.71e-05	0.384	5.11e-05	4.76e-05
0.398	6.73e-05	4.7e-05	0.386	5.67e-05	4.71e-05
0.4	7.68e-05	4.66e-05	0.388	7.75e-05	4.68e-05
0.402	8.54e-05	4.65e-05	0.39	8.23e-05	4.68e-05
0.404	0.00010143	4.63e-05	0.392	6.56e-05	4.75e-05
0.406	5.47e-05	4.62e-05	0.394	7.7e-05	4.72e-05
0.408	7.39e-05	4.58e-05	0.396	7.8e-05	4.67e-05
0.41	6.26e-05	4.58e-05	0.398	6.65e-05	4.66e-05
0.412	4.57e-05	4.58e-05	0.4	6e-05	4.62e-05
0.414	6.03e-05	4.56e-05	0.402	6.67e-05	4.62e-05
0.416	8.19e-05	4.54e-05	0.404	8.25e-05	4.59e-05
0.418	8.88e-05	4.53e-05	0.406	5.32e-05	4.59e-05
0.42	5.88e-05	4.52e-05	0.408	6.89e-05	4.55e-05
0.422	6.95e-05	4.53e-05	0.41	7.29e-05	4.54e-05
0.424	7.36e-05	4.64e-05	0.412	6.01e-05	4.54e-05
0.426	5.63e-05	4.63e-05	0.414	5.39e-05	4.52e-05
0.428	7.24e-05	4.69e-05	0.416	7.89e-05	4.5e-05
0.43	8.31e-05	4.71e-05	0.418	6.21e-05	4.49e-05
0.432	8.12e-05	4.77e-05	0.42	6.3e-05	4.48e-05
0.434	5.55e-05	4.79e-05	0.422	7.14e-05	4.49e-05
0.436	6.81e-05	4.81e-05	0.424	6.48e-05	4.6e-05
0.438	5.74e-05	4.84e-05	0.426	7.75e-05	4.59e-05
0.44	3.79e-05	4.86e-05	0.428	5.36e-05	4.65e-05
0.442	8.48e-05	4.84e-05	0.43	6.04e-05	4.66e-05
0.444	8.13e-05	4.84e-05	0.432	7.96e-05	4.73e-05
0.446	9.31e-05	4.84e-05	0.434	6.71e-05	4.75e-05
0.448	8.03e-05	4.86e-05	0.436	5.68e-05	4.77e-05
0.45	5.66e-05	4.89e-05	0.438	6.56e-05	4.8e-05
0.452	9.71e-05	4.91e-05	0.44	7.54e-05	4.82e-05
0.454	6.4e-05	4.92e-05	0.442	6.31e-05	4.8e-05
0.456	5.78e-05	4.92e-05	0.444	7.02e-05	4.79e-05
0.458	8.5e-05	4.92e-05	0.446	7.45e-05	4.8e-05
0.46	8.05e-05	4.91e-05	0.448	6.41e-05	4.82e-05
0.462	5.87e-05	4.94e-05	0.45	6.37e-05	4.85e-05
0.464	5.66e-05	4.94e-05	0.452	7.83e-05	4.86e-05
0.466	6.71e-05	4.95e-05	0.454	6.07e-05	4.88e-05
0.468	8.03e-05	4.97e-05	0.456	8.65e-05	4.88e-05
0.47	8.08e-05	4.99e-05	0.458	6.91e-05	4.87e-05
0.472	7.96e-05	5e-05	0.46	7.39e-05	4.86e-05
0.474	7.11e-05	5e-05	0.462	7.74e-05	4.89e-05
0.476	0.00010622	5e-05	0.464	7.27e-05	4.9e-05
0.478	7.31e-05	5.02e-05	0.466	5.57e-05	4.9e-05
0.48	5.37e-05	5.19e-05	0.468	5.34e-05	4.92e-05
0.482	8.1e-05	5.34e-05	0.47	7.32e-05	4.95e-05
0.484	6.53e-05	5.44e-05	0.472	4.56e-05	4.95e-05
0.486	5.98e-05	5.53e-05	0.474	6.52e-05	4.96e-05
0.488	4.04e-05	5.59e-05	0.476	7.35e-05	4.96e-05
0.49	6.59e-05	5.65e-05	0.478	6.95e-05	4.98e-05
0.492	8.28e-05	5.49e-05	0.48	6.8e-05	5.14e-05
0.494	7.96e-05	5.38e-05	0.482	7.04e-05	5.29e-05
0.496	0.00010722	5.35e-05	0.484	4.14e-05	5.39e-05
0.498	7.73e-05	5.32e-05	0.486	5.44e-05	5.48e-05
0.5	5.68e-05	4.3e-05	0.488	5.02e-05	5.54e-05
0.504	5.14e-05	3.71e-05	0.49	5.6e-05	5.6e-05
0.508	5.4e-05	3.7e-05	0.492	7.44e-05	5.44e-05
0.512	7.55e-05	3.71e-05	0.494	7.77e-05	5.33e-05
0.516	7.74e-05	3.72e-05	0.496	6.39e-05	5.3e-05
0.52	5.14e-05	3.72e-05	0.498	6.72e-05	5.28e-05
0.524	6.52e-05	3.71e-05	0.5	8.01e-05	4.27e-05
0.528	5.4e-05	3.71e-05	0.504	7.27e-05	3.68e-05
0.532	6.14e-05	3.69e-05	0.508	6.48e-05	3.67e-05
0.536	6.61e-05	3.71e-05	0.512	6.82e-05	3.67e-05
0.54	7.43e-05	3.72e-05	0.516	4.61e-05	3.69e-05
0.544	6.08e-05	3.75e-05	0.52	7.01e-05	3.69e-05
0.548	6.03e-05	3.9e-05	0.524	5.08e-05	3.68e-05
0.552	6.73e-05	3.82e-05	0.528	7.32e-05	3.67e-05
0.556	6.61e-05	3.79e-05	0.532	6.5e-05	3.66e-05
0.56	5.27e-05	3.74e-05	0.536	4.63e-05	3.68e-05
0.564	6.45e-05	3.7e-05	0.54	5.63e-05	3.69e-05
0.568	7.41e-05	3.72e-05	0.544	4.68e-05	3.72e-05
0.572	3.65e-05	3.73e-05	0.548	5.77e-05	3.86e-05
0.576	6.54e-05	3.71e-05	0.552	5.58e-05	3.78e-05
0.58	4.69e-05	3.72e-05	0.556	6.01e-05	3.75e-05
0.584	2.99e-05	3.72e-05	0.56	5.01e-05	3.71e-05
0.588	4.28e-05	3.73e-05	0.564	3.5e-05	3.67e-05
0.592	6.5e-05	3.74e-05	0.568	4.96e-05	3.69e-05
0.596	5.18e-05	3.74e-05	0.572	4.21e-05	3.7e-05
0.6	6.07e-05	3.75e-05	0.576	6.12e-05	3.68e-05
0.604	5.53e-05	4e-05	0.58	4.84e-05	3.69e-05
0.608	6.86e-05	4.2e-05	0.584	3.73e-05	3.69e-05
0.612	6.42e-05	4.32e-05	0.588	4.38e-05	3.7e-05
0.616	5.93e-05	4.12e-05	0.592	6.06e-05	3.71e-05
0.62	3.72e-05	4.01e-05	0.596	4.03e-05	3.71e-05
0.624	6.19e-05	3.97e-05	0.6	4.17e-05	3.72e-05
0.628	5.43e-05	3.96e-05	0.604	4.06e-05	3.97e-05
0.632	4.13e-05	3.97e-05	0.608	5.02e-05	4.17e-05
0.636	5.96e-05	3.96e-05	0.612	4.7e-05	4.29e-05
0.64	4.52e-05	3.94e-05	0.616	5.15e-05	4.08e-05
0.644	5.29e-05	3.91e-05	0.62	3.25e-05	3.97e-05
0.648	4.75e-05	3.87e-05	0.624	4.64e-05	3.94e-05
0.652	4.22e-05	3.85e-05	0.628	2.46e-05	3.92e-05
0.656	5.35e-05	3.86e-05	0.632	4.62e-05	3.93e-05
0.66	5.52e-05	3.86e-05	0.636	5.31e-05	3.93e-05
0.664	4.22e-05	3.87e-05	0.64	4.7e-05	3.91e-05
0.668	4.92e-05	4.05e-05	0.644	5.54e-05	3.87e-05
0.672	4.09e-05	3.99e-05	0.648	4.56e-05	3.84e-05
0.676	5.71e-05	3.96e-05	0.652	3.16e-05	3.82e-05
0.68	5.11e-05	3.96e-05	0.656	4.42e-05	3.83e-05
0.684	7.53e-05	3.93e-05	0.66	3.81e-05	3.83e-05
0.688	4.47e-05	3.94e-05	0.664	3.97e-05	3.84e-05
0.692	5.58e-05	3.92e-05	0.668	3.72e-05	4.01e-05
0.696	5.74e-05	3.93e-05	0.672	3.15e-05	3.96e-05
0.7	6.37e-05	3.92e-05	0.676	2.94e-05	3.93e-05
0.704	4.7e-05	3.92e-05	0.68	4.64e-05	3.92e-05
0.708	6.89e-05	3.93e-05	0.684	1.96e-05	3.89e-05
0.712	6.26e-05	3.93e-05	0.688	3.72e-05	3.91e-05
0.716	3.45e-05	3.94e-05	0.692	3.7e-05	3.89e-05
0.72	5.5e-05	3.94e-05	0.696	4.36e-05	3.89e-05
0.724	3.9e-05	4.14e-05	0.7	4.7e-05	3.88e-05
0.728	3.05e-05	4.45e-05	0.704	3.43e-05	3.89e-05
0.732	5.38e-05	4.67e-05	0.708	4.22e-05	3.9e-05
0.736	6.07e-05	4.52e-05	0.712	3.51e-05	3.9e-05
0.74	7.64e-05	4.26e-05	0.716	2.71e-05	3.91e-05
0.744	5.41e-05	4.16e-05	0.72	4.77e-05	3.9e-05
0.748	4.78e-05	4.12e-05	0.724	4.03e-05	4.11e-05
0.752	3.57e-05	4.12e-05	0.728	3.84e-05	4.42e-05
0.756	5.58e-05	4.1e-05	0.732	3.33e-05	4.63e-05
0.76	4.75e-05	4.1e-05	0.736	4.14e-05	4.48e-05
0.764	7.03e-05	4.1e-05	0.74	4.35e-05	4.23e-05
0.768	6.25e-05	4.09e-05	0.744	3.48e-05	4.13e-05
0.772	4.63e-05	4.09e-05	0.748	3.2e-05	4.09e-05
0.776	3.18e-05	4.1e-05	0.752	4.55e-05	4.09e-05
0.78	4.56e-05	4.09e-05	0.756	4.53e-05	4.06e-05
0.784	5.54e-05	4.09e-05	0.76	3.07e-05	4.07e-05
0.788	7.66e-05	4.22e-05	0.764	3.23e-05	4.07e-05
0.792	5.1e-05	4.29e-05	0.768	3.46e-05	4.06e-05
0.796	6.23e-05	4.19e-05	0.772	3.7e-05	4.06e-05
0.8	7.01e-05	4.17e-05	0.776	4.01e-05	4.06e-05
0.804	6.42e-05	4.16e-05	0.78	3.68e-05	4.06e-05
0.808	6.87e-05	4.16e-05	0.784	3.31e-05	4.06e-05
0.812	6.07e-05	4.16e-05	0.788	2.85e-05	4.19e-05
0.816	5.43e-05	4.17e-05	0.792	4.39e-05	4.26e-05
0.82	4.83e-05	4.17e-05	0.796	4.57e-05	4.16e-05
0.824	3.61e-05	4.17e-05	0.8	3.98e-05	4.14e-05
0.828	4.17e-05	4.17e-05	0.804	3.26e-05	4.13e-05
0.832	5.5e-05	4.19e-05	0.808	3.98e-05	4.13e-05
0.836	7.34e-05	4.19e-05	0.812	3.94e-05	4.13e-05
0.84	4.62e-05	4.16e-05	0.816	4.76e-05	4.14e-05
0.844	6.86e-05	4.27e-05	0.82	3.21e-05	4.14e-05
0.848	5.39e-05	4.69e-05	0.824	4.38e-05	4.14e-05
0.852	6.41e-05	5.03e-05	0.828	4.68e-05	4.14e-05
0.856	4.65e-05	5.38e-05	0.832	4.44e-05	4.16e-05
0.86	6.87e-05	5.78e-05	0.836	4.3e-05	4.16e-05
0.864	8.63e-05	6.23e-05	0.84	3.88e-05	4.13e-05
0.868	8.64e-05	6.76e-05	0.844	4.55e-05	4.24e-05
0.872	4.06e-05	7.37e-05	0.848	2.55e-05	4.66e-05
0.876	8.17e-05	8.32e-05	0.852	3.69e-05	4.99e-05
0.88	5.38e-05	9.77e-05	0.856	2.65e-05	5.34e-05
0.884	5.37e-05	0.00012235	0.86	4.03e-05	5.74e-05
0.888	9.78e-06	0.00020126	0.864	4.3e-05	6.19e-05
0.892	0.00046217	0.00078207	0.868	2.31e-05	6.71e-05
			0.872	1.68e-05	7.33e-05
			0.876	3.16e-05	8.27e-05
			0.88	2.73e-05	9.71e-05
			0.884	-1.47e-05	0.000122
			0.888	-7.25e-06	0.0002
			0.892	1.4e-05	0.000777
			0.896	0	0
			0.9	0	0
			0.904	0	0
			0.908	0	0
			0.912	0	0
			0.916	0	0
			0.92	0	0
			0.924	0	0
			0.928	0	0
			0.932	0	0
			0.936	0	0

## Sheet: Figure 4c-d
Figure 4c	tally for Y					figure 4d	ITC for M2 and M3
	w/o ligand	w ligand					rCbl/black		M2/blue		M3/red
rCbl	21.9	21.3					[L]/[RNA]	raw isotherm	[L]/[RNA]	raw isotherm	[L]/[RNA]	raw isotherm
M2	84.6	81.7				peak0	0.03742	-3.13574	0.02494	-1.1839	0.02494	-0.464407
M3	88.2	86.9				peak1	0.19558	-3.44859	0.13039	-0.926328	0.13039	-0.492126
						peak2	0.35538	-3.54509	0.23692	-0.802991	0.23692	-0.746134
						peak3	0.51683	-3.93076	0.34455	-1.09555	0.34455	-0.896514
						peak4	0.67992	-4.22336	0.45328	-0.900226	0.45328	-0.940353
						peak5	0.84465	-4.78247	0.5631	-0.892541	0.5631	-0.890963
						peak6	1.01103	-5.28276	0.67402	-0.873069	0.67402	-0.935611
						peak7	1.17904	-1.8378	0.78603	-0.837621	0.78603	-0.962468
						peak8	1.3487	-0.86649	0.89913	-0.8287	0.89913	-0.843542
						peak9	1.52	-0.7675	1.01333	-0.666897	1.01333	-0.899149
						peak10	1.69294	-0.77083	1.12863	-0.895536	1.12863	-0.896383
						peak11	1.86753	-1.00792	1.24502	-0.822967	1.24502	-0.787775
						peak12	2.04376	-1.19067	1.3625	-0.798477	1.3625	-0.797849
						peak13	2.22163	-2.93578	1.48108	-0.890482	1.48108	-0.808627
						peak14	2.40114	-4.90972	1.60076	-0.840409	1.60076	-0.797357
						peak15	2.58229	-5.70234	1.72153	-0.790868	1.72153	-0.830635
						peak16	2.76509	-5.06027	1.84339	-0.753852	1.84339	-0.787653
						peak17	2.94953	-2.9108	1.96635	-0.743969	1.96635	-0.791562
						peak18	3.13561	-1.07837	2.09041	-0.779347	2.09041	-0.873267

## Sheet: Fig.S2d
Fig.S2d	tally for aCbl
	w/o ligand	w ligand
candy	12.8	8
Y	8.4	8
P	64	16.9
compact	9	9.2
dimer	5.8	57.9

## Sheet: Fig.S3
Fig.S3a-b	SAXS data for different RNA conentrations																							Fig.S3c	synthesized curves
In absence of ligand									In presence of ligand																unequal portion	equal portiion
0.5 uM			1 uM			2 uM			0.5 uM			1 uM			2 uM									q/A-1	intensity	intensity
q/A-1	intensity	error	q/A-1	intensity	error	q/A-1	intensity	error	q/A-1	intensity	error	q/A-1	intensity	error	q/A-1	intensity	error							0.005	0.0384654	0.0339082
0.0035	0	0	0.00391748	0.0660685	0.300504	0.0035	0	0	0.0035	0	0	0.0035	0	0	0.0035	0	0		apo figure					0.01	0.0355679	0.0314786
0.0036	0	0	0.00402941	0.0610347	0.213664	0.0036	0	0	0.0036	0	0	0.0036	0	0	0.0036	0	0							0.015	0.0313498	0.0279268
0.00370286	0	0	0.00438476	0.0514225	0.174056	0.00370286	0	0	0.00370286	0	0	0.0037	0	0	0.00370286	0	0							0.02	0.0265314	0.0238427
0.00380866	0.0172977	0.143482	0.00451004	0.0539406	0.126404	0.00380866	0.0654384	0.145551	0.00380866	0.0352208	0.129473	0.00381	0.0334	0.141	0.00380866	0.0468732	0.144204							0.025	0.0218064	0.0198002
0.00391748	0.0398531	0.29936	0.0046389	0.0612782	0.140346	0.00391748	0.0836823	0.3043	0.00391748	0.0184334	0.270449	0.00392	0.0402	0.282	0.00391748	0.0599466	0.288058							0.03	0.017678	0.0162233
0.00402941	0.0360093	0.212648	0.00477145	0.053075	0.074259	0.00402941	0.0912188	0.216729	0.00402941	0.0324101	0.19555	0.00403	0.0361	0.206	0.00402941	0.0703146	0.210524							0.035	0.0143804	0.0133186
0.00414454	0	0	0.00490778	0.0574209	0.104213	0.00414454	0	0	0.00414454	0	0	0.00414	0	0	0.00414454	0	0							0.04	0.0119005	0.0110886
0.00426296	0.0239439	0.165053	0.005048	0.0498113	0.0635932	0.00426296	0.0926413	0.16794	0.00426296	0.0434974	0.151936	0.00426	0.0524	0.161	0.00426296	0.0895247	0.163385							0.045	0.010066	0.00940036
0.00438476	0.0231366	0.17343	0.00519223	0.054	0.0684215	0.00438476	0.0985951	0.176686	0.00438476	0.0323738	0.15952	0.00438	0.056	0.174	0.00438476	0.0769651	0.179246							0.05	0.00865316	0.00807457
0.00451004	0.0262917	0.125929	0.00534059	0.0481649	0.0539106	0.00451004	0.0957968	0.128276	0.00451004	0.0351368	0.115743	0.00451	0.0434	0.122	0.00451004	0.0822523	0.124068							0.055	0.00747472	0.00695787
0.0046389	0.0428016	0.139777	0.00549318	0.0412761	0.0494641	0.0046389	0.098654	0.142458	0.0046389	0.0318851	0.12716	0.00464	0.045	0.134	0.0046389	0.085551	0.137101							0.06	0.00641822	0.00595807
0.00477145	0.0156973	0.0738069	0.00565013	0.0475884	0.0441996	0.00477145	0.0960214	0.0755488	0.00477145	0.0366143	0.0685027	0.00477	0.0429	0.0732	0.00477145	0.0850221	0.0747338							0.065	0.00544429	0.00504352
0.00490778	0.0286591	0.103472	0.00581156	0.0464612	0.0401689	0.00490778	0.0967639	0.105758	0.00490778	0.0341799	0.0975978	0.00491	0.0464	0.104	0.00490778	0.086652	0.105767							0.07	0.00455898	0.00421988
0.005048	0.0256077	0.0631996	0.00597761	0.0456616	0.0356353	0.005048	0.091091	0.0646772	0.005048	0.0319331	0.0589839	0.00505	0.044	0.0624	0.005048	0.0849007	0.0637418							0.075	0.00378254	0.00350326
0.00519223	0.0249912	0.0679132	0.00614841	0.0427432	0.030637	0.00519223	0.0950945	0.0695659	0.00519223	0.0287682	0.0636576	0.00519	0.0444	0.0674	0.00519223	0.0853702	0.0687182							0.08	0.00312816	0.00290175
0.00534059	0.0201744	0.0535211	0.00632408	0.0420456	0.0262401	0.00534059	0.0898385	0.0548267	0.00534059	0.0294162	0.0497034	0.00534	0.0434	0.053	0.00534059	0.088139	0.0542968							0.085	0.00259396	0.00240967
0.00549318	0.0155689	0.0490297	0.00650477	0.0398771	0.0237119	0.00549318	0.0880351	0.0508768	0.00549318	0.0274581	0.0456478	0.00549	0.0436	0.0498	0.00549318	0.0883142	0.0518707							0.09	0.00216567	0.00201145
0.00565013	0.0209114	0.0438495	0.00669063	0.0406657	0.0209518	0.00565013	0.0924804	0.045075	0.00565013	0.0267987	0.0411934	0.00565	0.0442	0.0435	0.00565013	0.0836638	0.0446387							0.095	0.00182313	0.00168858
0.00581156	0.0232449	0.0397844	0.00688179	0.0409951	0.0167891	0.00581156	0.0877184	0.0411008	0.00581156	0.0255385	0.0373706	0.00581	0.0383	0.0396	0.00581156	0.08434	0.0406695							0.1	0.00154654	0.001425
0.00597761	0.0192114	0.0351571	0.00707842	0.0414027	0.0175734	0.00597761	0.0862849	0.0365295	0.00597761	0.0256249	0.032861	0.00598	0.0402	0.0349	0.00597761	0.0839167	0.0360844							0.105	0.00132033	0.0012093
0.00614841	0.0215541	0.0303279	0.00728066	0.0403107	0.0150028	0.00614841	0.0874546	0.0315782	0.00614841	0.0253212	0.028646	0.00615	0.0433	0.0306	0.00614841	0.083661	0.0316335							0.11	0.00113397	0.0010338
0.00632408	0.0175828	0.0258716	0.00748869	0.040354	0.0132269	0.00632408	0.0873144	0.0270367	0.00632408	0.0217996	0.024552	0.00632	0.0419	0.026	0.00632408	0.0836193	0.0269429							0.115	0.000981254	0.000892903
0.00650477	0.0168388	0.0234751	0.00770265	0.0375749	0.0101015	0.00650477	0.085476	0.0243767	0.00650477	0.0232101	0.0214797	0.0065	0.0411	0.0228	0.00650477	0.0843791	0.02366							0.12	0.000858376	0.000781564
0.00669063	0.0171358	0.0205788	0.00792273	0.0400146	0.0109009	0.00669063	0.0873881	0.0217362	0.00669062	0.024502	0.0195209	0.00669	0.0407	0.0209	0.00669062	0.0804637	0.0218069							0.125	0.0007619	0.000694714
0.00688179	0.0196787	0.0165193	0.0081491	0.037578	0.00940115	0.00688179	0.084058	0.0173778	0.00688179	0.0237581	0.0156752	0.00688	0.041	0.0167	0.00688179	0.082291	0.0174275							0.13	0.000687648	0.00062734
0.00707842	0.0160647	0.0172723	0.00838194	0.0363075	0.00784949	0.00707842	0.0812775	0.0181803	0.00707842	0.0214787	0.0158044	0.00708	0.0396	0.0169	0.00707842	0.0828792	0.0177353							0.135	0.000630421	0.000574754
0.00728066	0.0166297	0.0147275	0.00862143	0.0366855	0.00766759	0.00728066	0.0826977	0.0156419	0.00728066	0.0219933	0.0141079	0.00728	0.0392	0.015	0.00728066	0.0807491	0.0157802							0.14	0.000584682	0.000532811
0.00748869	0.0184936	0.0129789	0.00886776	0.0370745	0.00640174	0.00748869	0.080859	0.0138379	0.00748868	0.0215347	0.0123162	0.00749	0.0403	0.0131	0.00748868	0.0810655	0.013787							0.145	0.000545565	0.000498023
0.00770265	0.0158817	0.00989602	0.00912113	0.0367193	0.00651055	0.00770265	0.0808144	0.0105958	0.00770265	0.0199045	0.00922462	0.0077	0.0407	0.00989	0.00770265	0.0795841	0.0104871							0.15	0.000509697	0.000467653
0.00792273	0.0179144	0.0106296	0.00938174	0.0359642	0.00508692	0.00792273	0.0771867	0.0115313	0.00792273	0.0211336	0.0102055	0.00792	0.0392	0.011	0.00792273	0.0793115	0.0116969							0.155	0.00047542	0.000439808
0.0081491	0.018331	0.00917932	0.00964979	0.0355257	0.0047519	0.0081491	0.0785201	0.00993109	0.0081491	0.0194928	0.00882648	0.00815	0.0383	0.00946	0.0081491	0.0786939	0.0100821							0.16	0.000442476	0.000413492
0.00838194	0.0172805	0.00761853	0.00992551	0.0344757	0.00491311	0.00838194	0.0763964	0.00830124	0.00838194	0.0187686	0.00714507	0.00838	0.0386	0.00769	0.00838194	0.0778964	0.00826169							0.165	0.000411403	0.000388522
0.00862143	0.0165062	0.00743522	0.0102091	0.0350305	0.00409678	0.00862143	0.0790355	0.00816558	0.00862143	0.0192586	0.00716783	0.00862	0.0377	0.0077	0.00862143	0.0783231	0.00828015							0.17	0.000382894	0.0003652
0.00886776	0.0178398	0.00618441	0.0105008	0.0344428	0.00362546	0.00886776	0.0757929	0.00686447	0.00886776	0.0187347	0.00587532	0.00887	0.0372	0.00634	0.00886776	0.0767499	0.00686734							0.175	0.000357351	0.000343914
0.00912113	0.0176941	0.00627637	0.0108008	0.034658	0.0037849	0.00912113	0.0749033	0.00698788	0.00912113	0.0184285	0.00607845	0.00912	0.0384	0.00654	0.00912113	0.0770099	0.0071026							0.18	0.000334675	0.000324747
0.00938174	0.0165534	0.00491341	0.0111094	0.0331574	0.00296179	0.00938174	0.0754247	0.00553275	0.00938174	0.0191121	0.00470836	0.00938	0.0382	0.00509	0.00938174	0.0763756	0.00555785							0.185	0.000314319	0.000307359
0.00964979	0.0167579	0.00456463	0.0114269	0.0326795	0.00291398	0.00964979	0.0733697	0.00514945	0.00964979	0.0174706	0.0044274	0.00965	0.0365	0.00479	0.00964979	0.0758552	0.00525267							0.19	0.000295517	0.000291147
0.00992551	0.0164729	0.00468952	0.0117533	0.0328404	0.00251357	0.00992551	0.0721121	0.00534551	0.00992551	0.018542	0.00455173	0.00993	0.0364	0.00493	0.00992551	0.0751334	0.00543683							0.195	0.000277615	0.000275561
0.0102091	0.0150146	0.00392097	0.0120891	0.0321605	0.00243228	0.0102091	0.0716308	0.0044883	0.0102091	0.0177716	0.00382319	0.0102	0.0359	0.00414	0.0102091	0.0742066	0.00458719							0.2	0.000260298	0.000260406
0.0105008	0.0161588	0.00345619	0.0124346	0.0317288	0.00222898	0.0105008	0.0697531	0.0040018	0.0105008	0.0175952	0.00337583	0.0105	0.0353	0.00367	0.0105008	0.0731486	0.00409386		holo figure					0.205	0.000243667	0.000245889
0.0108008	0.0150925	0.0035919	0.0127898	0.0312882	0.0018263	0.0108008	0.0700023	0.00419573	0.0108008	0.0174282	0.00351515	0.0108	0.0353	0.00384	0.0108008	0.0730599	0.00429333							0.21	0.000228053	0.000232445
0.0111094	0.015014	0.00280508	0.0131553	0.0300628	0.00175813	0.0111094	0.0692432	0.00330314	0.0111094	0.0171652	0.00275008	0.0111	0.035	0.003	0.0111094	0.071985	0.00337852							0.215	0.000213768	0.000220439
0.0114269	0.0149607	0.00275377	0.0135312	0.0303904	0.00150046	0.0114269	0.0679201	0.00326174	0.0114269	0.0173321	0.00269882	0.0114	0.0346	0.00295	0.0114269	0.0714097	0.00333599							0.22	0.000200921	0.000209964
0.0117533	0.0142428	0.00235483	0.0139178	0.0304934	0.00142353	0.0117533	0.0677159	0.00284182	0.0117533	0.0167363	0.00231633	0.0118	0.034	0.00255	0.0117533	0.0706446	0.00290433							0.225	0.000189397	0.000200812
0.0120891	0.0148615	0.00228083	0.0143154	0.0294946	0.00128327	0.0120891	0.0664088	0.00275645	0.0120891	0.0163533	0.00224516	0.0121	0.0346	0.00247	0.0120891	0.0688503	0.00281457							0.23	0.000178973	0.000192625
0.0124346	0.0143062	0.00208577	0.0147244	0.0286663	0.00117192	0.0124346	0.0651564	0.00254303	0.0124346	0.0163025	0.00204631	0.0124	0.0335	0.00226	0.0124346	0.0688825	0.00260923							0.235	0.000169468	0.000185093
0.0127898	0.0148636	0.0017032	0.0151451	0.0284735	0.00110743	0.0127898	0.0645564	0.00208737	0.0127898	0.0155753	0.00167727	0.0128	0.0333	0.00185	0.0127898	0.0673432	0.00213619							0.24	0.000160775	0.000178061
0.0131553	0.0141086	0.00163831	0.0155779	0.0279906	0.00099536	0.0131553	0.0640852	0.00202238	0.0131553	0.0155265	0.00161211	0.0132	0.0325	0.00178	0.0131553	0.0668839	0.00208096							0.245	0.000152806	0.000171492
0.0135312	0.0145063	0.00139089	0.016023	0.0277012	0.00093416	0.0135312	0.0624094	0.00173257	0.0135312	0.0151147	0.00136782	0.0135	0.0325	0.00152	0.0135312	0.0660635	0.00177789							0.25	0.000145425	0.000165384
0.0139178	0.0140101	0.00131324	0.0164808	0.0271541	0.00086382	0.0139178	0.0616056	0.00164944	0.0139178	0.015164	0.00129786	0.0139	0.0318	0.00144	0.0139178	0.0651067	0.00169711							0.255	0.000138419	0.000159676
0.0143154	0.0141733	0.00118026	0.0169517	0.0263667	0.00080203	0.0143154	0.0608632	0.00149722	0.0143154	0.0148453	0.0011673	0.0143	0.0316	0.0013	0.0143154	0.0641132	0.00153661							0.26	0.000131587	0.000154254
0.0147244	0.0135617	0.00107815	0.017436	0.0260062	0.00074977	0.0147244	0.0594904	0.0013706	0.0147244	0.01462	0.00106201	0.0147	0.0308	0.00119	0.0147244	0.063497	0.0014094							0.265	0.000124837	0.000148997
0.0151451	0.0133375	0.00101605	0.0179342	0.025486	0.00070407	0.0151451	0.0587003	0.00130089	0.0151451	0.014278	0.00100388	0.0151	0.0305	0.00112	0.0151451	0.0626669	0.00133888							0.27	0.000118227	0.000143857
0.0155779	0.0133414	0.00091063	0.0184466	0.024859	0.000669	0.0155779	0.0572919	0.00117349	0.0155779	0.0141943	0.00090203	0.0156	0.0298	0.00101	0.0155779	0.0613126	0.00120868							0.275	0.000111929	0.000138879
0.016023	0.012979	0.00085192	0.0189737	0.0246051	0.00061567	0.016023	0.0562468	0.00110521	0.016023	0.0137084	0.00084344	0.016	0.0293	0.000946	0.016023	0.0601345	0.00113723							0.28	0.000106107	0.00013416
0.0164808	0.0132211	0.00078627	0.0195158	0.0237885	0.00059058	0.0164808	0.0553101	0.00102456	0.0164808	0.0134058	0.00077907	0.0165	0.0289	0.000875	0.0164808	0.0590245	0.00105441							0.285	0.000100845	0.000129796
0.0169517	0.0121973	0.00072919	0.0200734	0.0230921	0.00058987	0.0169517	0.0538095	0.0009527	0.0169517	0.013198	0.00072269	0.017	0.0282	0.000813	0.0169517	0.0579588	0.00098215							0.29	9.61094e-05	0.000125823
0.017436	0.0121837	0.00068126	0.0206469	0.0225038	0.00054894	0.017436	0.0528887	0.00089619	0.017436	0.0128589	0.00067617	0.0174	0.0277	0.000761	0.017436	0.0570156	0.00092269							0.295	9.17854e-05	0.000122202
0.0179342	0.0118033	0.00063924	0.0212369	0.0221284	0.00053325	0.0179342	0.0517114	0.00084121	0.0179342	0.0126565	0.00063342	0.0179	0.0269	0.000715	0.0179342	0.0556705	0.00086829							0.3	8.77314e-05	0.00011884
0.0184466	0.0115639	0.00060561	0.0218436	0.0213299	0.00052173	0.0184466	0.0506901	0.0007999	0.0184466	0.012345	0.00060138	0.0184	0.0268	0.000678	0.0184466	0.0544501	0.00082448							0.305	8.38299e-05	0.000115635
0.0189737	0.011448	0.00055694	0.0224678	0.0207858	0.00049433	0.0189737	0.0497674	0.00073633	0.0189737	0.0122541	0.00055337	0.019	0.0262	0.000624	0.0189737	0.0533795	0.00075894							0.31	8.00133e-05	0.000112516
0.0195158	0.0110726	0.00053546	0.0231097	0.0202525	0.00047474	0.0195158	0.0483294	0.00070677	0.0195158	0.0119947	0.00053127	0.0195	0.0255	0.000599	0.0195158	0.0519909	0.00072858							0.315	7.62758e-05	0.000109472
0.0200734	0.010954	0.00053414	0.02377	0.0195362	0.00044963	0.0200734	0.0470821	0.00070564	0.0200734	0.0114892	0.00053058	0.0201	0.0249	0.000597	0.0200734	0.0508693	0.0007279							0.32	7.26739e-05	0.000106547
0.0206469	0.0106727	0.00049764	0.0244492	0.0191194	0.00044407	0.0206469	0.0458868	0.0006566	0.0206469	0.0113073	0.00049468	0.0206	0.0242	0.000557	0.0206469	0.0496267	0.00067772							0.325	6.93067e-05	0.000103821
0.0212369	0.0103075	0.00048352	0.0251477	0.0187238	0.00042449	0.0212369	0.044743	0.00063694	0.0212369	0.0111286	0.00048081	0.0212	0.0236	0.000541	0.0212369	0.0482734	0.00065595							0.33	6.6284e-05	0.000101367
0.0218436	0.0100081	0.00047302	0.0258662	0.0179258	0.00039878	0.0218436	0.0434011	0.0006212	0.0218436	0.0107246	0.00046978	0.0218	0.0231	0.000529	0.0218436	0.0470439	0.00064117							0.335	6.36829e-05	9.9227e-05
0.0224678	0.00998889	0.00044931	0.0266053	0.0173317	0.00038421	0.0224678	0.0425669	0.00058981	0.0224678	0.0102609	0.00044697	0.0225	0.0224	0.000502	0.0224678	0.0457578	0.00060692							0.34	6.15222e-05	9.73963e-05
0.0231097	0.00955753	0.0004313	0.0273655	0.016981	0.00037658	0.0231097	0.0410525	0.00056418	0.0231097	0.0102574	0.00042933	0.0231	0.0219	0.000481	0.0231097	0.0446672	0.00058227							0.345	5.97621e-05	9.58355e-05
0.02377	0.00928002	0.00040836	0.0281474	0.016416	0.00036098	0.02377	0.0400295	0.00053329	0.02377	0.00982979	0.00040587	0.0238	0.0212	0.000455	0.02377	0.0431356	0.00054813							0.35	5.83288e-05	9.44921e-05
0.0244492	0.00901608	0.00040441	0.0289516	0.0157971	0.00034507	0.0244492	0.0388341	0.00052594	0.0244492	0.00954091	0.000402	0.0244	0.0204	0.00045	0.0244492	0.0419277	0.00054133							0.355	5.71471e-05	9.33222e-05
0.0251477	0.00885687	0.00038698	0.0297788	0.0150554	0.00033583	0.0251477	0.0375105	0.00050103	0.0251477	0.00943424	0.00038554	0.0251	0.02	0.00043	0.0251477	0.0407148	0.00051636							0.36	5.61547e-05	9.22952e-05
0.0258662	0.0085148	0.00036475	0.0306296	0.0146332	0.00031565	0.0258662	0.036429	0.00046928	0.0258662	0.00914593	0.00036227	0.0259	0.0193	0.000404	0.0258662	0.0394011	0.00048331							0.365	5.53094e-05	9.13934e-05
0.0266053	0.0082609	0.00035212	0.0315048	0.0140448	0.00030941	0.0266053	0.0351737	0.00045166	0.0266053	0.00860404	0.00035	0.0266	0.0186	0.000389	0.0266053	0.0380672	0.00046401							0.37	5.45807e-05	9.06031e-05
0.0273655	0.00791202	0.00034562	0.0324049	0.0136501	0.00029737	0.0273655	0.0342384	0.00044103	0.0273655	0.00850359	0.00034341	0.0274	0.018	0.000381	0.0273655	0.0367278	0.00045184							0.375	5.39539e-05	8.99162e-05
0.0281474	0.00764596	0.00033098	0.0333308	0.0130745	0.0002861	0.0281474	0.0329851	0.00042029	0.0281474	0.00807703	0.00032908	0.0281	0.0176	0.000364	0.0281474	0.0356092	0.00043048							0.38	5.34283e-05	8.93286e-05
0.0289516	0.00733757	0.00031796	0.0342831	0.012653	0.00028403	0.0289516	0.0317582	0.00040099	0.0289516	0.00786506	0.00031576	0.029	0.0169	0.000349	0.0289516	0.0343623	0.00041108							0.385	5.30134e-05	8.88393e-05
0.0297788	0.00722052	0.00030992	0.0352627	0.0120909	0.00027843	0.0297788	0.0305656	0.00038846	0.0297788	0.00757192	0.00030775	0.0298	0.0164	0.000339	0.0297788	0.0331654	0.00039824							0.39	5.27074e-05	8.84409e-05
0.0306296	0.00691992	0.00029197	0.0362702	0.011694	0.00027312	0.0306296	0.0297376	0.00036543	0.0306296	0.00737595	0.00029033	0.0306	0.0157	0.000319	0.0306296	0.0319679	0.00037333							0.395	5.2478e-05	8.81108e-05
0.0315048	0.00675527	0.00028659	0.0373065	0.0112348	0.00026847	0.0315048	0.0284868	0.00035638	0.0315048	0.00698776	0.0002846	0.0315	0.0151	0.000312	0.0315048	0.0307526	0.0003636							0.4	5.22582e-05	8.78105e-05
0.0324049	0.00631	0.00027571	0.0383724	0.0109473	0.00025863	0.0324049	0.0275189	0.00034066	0.0324049	0.00678471	0.00027382	0.0324	0.0145	0.0003	0.0324049	0.0295659	0.00034765							0.405	5.19648e-05	8.74951e-05
0.0333308	0.0062957	0.00026653	0.0394688	0.0103234	0.00024466	0.0333308	0.0265385	0.00032693	0.0333308	0.00648871	0.00026445	0.0333	0.014	0.000289	0.0333308	0.0283608	0.00033342							0.41	5.15375e-05	8.71324e-05
0.0342831	0.00608418	0.00026476	0.0405965	0.0100244	0.00022908	0.0342831	0.0253798	0.00032313	0.0342831	0.00629949	0.00026231	0.0343	0.0134	0.000286	0.0342831	0.0272222	0.00032865							0.415	5.09672e-05	8.6715e-05
0.0352627	0.00593638	0.00026049	0.0417565	0.00945095	0.00022231	0.0352627	0.024518	0.00031611	0.0352627	0.00600896	0.00025831	0.0353	0.0128	0.000281	0.0352627	0.0261409	0.00032122							0.42	5.02918e-05	8.62558e-05
0.0362702	0.00561998	0.00025588	0.0429495	0.00915923	0.00021311	0.0362702	0.0235447	0.00030842	0.0362702	0.00572258	0.00025328	0.0363	0.0124	0.000275	0.0362702	0.0250962	0.00031336							0.425	4.95692e-05	8.57748e-05
0.0373065	0.0054303	0.00025194	0.0441767	0.00871147	0.00020548	0.0373065	0.0226772	0.00030231	0.0373065	0.00549633	0.00024986	0.0373	0.0119	0.00027	0.0373065	0.0241614	0.00030652							0.43	4.88427e-05	8.52828e-05
0.0383724	0.00522102	0.00024341	0.0454389	0.00830131	0.00019832	0.0383724	0.0216192	0.0002895	0.0383724	0.0052545	0.000241	0.0384	0.0114	0.00026	0.0383724	0.0231765	0.0002933							0.435	4.81217e-05	8.47771e-05
0.0394688	0.00485628	0.00023071	0.0467372	0.00802756	0.0001914	0.0394688	0.0207921	0.00027307	0.0394688	0.00513779	0.00022872	0.0395	0.0109	0.000246	0.0394688	0.0222085	0.00027702							0.44	4.73951e-05	8.42528e-05
0.0405965	0.00470159	0.0002167	0.0480726	0.00762653	0.00018475	0.0405965	0.019968	0.00025533	0.0405965	0.0048924	0.00021446	0.0406	0.0105	0.00023	0.0405965	0.0214402	0.00025825							0.445	4.66594e-05	8.37199e-05
0.0417565	0.00456174	0.00021052	0.0494461	0.00724313	0.00017885	0.0417565	0.0191987	0.0002467	0.0417565	0.00466624	0.00020858	0.0418	0.0101	0.000223	0.0417565	0.0205115	0.00024926							0.45	4.59344e-05	8.32082e-05
0.0429495	0.00427397	0.00020213	0.0508589	0.00687556	0.0001734	0.0429495	0.0183879	0.00023558	0.0429495	0.0044762	0.00020047	0.0429	0.00961	0.000214	0.0429495	0.0196464	0.00023808							0.455	4.5263e-05	8.27605e-05
0.0441767	0.00418227	0.00019486	0.052312	0.00655462	0.00016742	0.0441767	0.017595	0.0002262	0.0441767	0.00433759	0.00019323	0.0442	0.00918	0.000206	0.0441767	0.0188386	0.00022868							0.46	4.4689e-05	8.2412e-05
0.0454389	0.00384243	0.00018882	0.0538067	0.00640541	0.00016327	0.0454389	0.0168332	0.00021763	0.0454389	0.0040261	0.00018707	0.0454	0.00882	0.000199	0.0454389	0.0180475	0.00021979							0.465	4.42323e-05	8.21711e-05
0.0467372	0.00375161	0.00018252	0.055344	0.00595374	0.00016686	0.0467372	0.0160105	0.00020923	0.0467372	0.00392698	0.00018077	0.0467	0.00848	0.000192	0.0467372	0.0172768	0.00021131							0.47	4.38805e-05	8.20144e-05
0.0480726	0.00366771	0.00017675	0.0569253	0.00560453	0.00016607	0.0480726	0.015329	0.00020131	0.0480726	0.0037506	0.00017489	0.0481	0.00814	0.000185	0.0480726	0.0165421	0.00020341							0.475	4.35945e-05	8.18948e-05
0.0494461	0.00343909	0.00017122	0.0585518	0.00539155	0.00015564	0.0494461	0.0146255	0.00019422	0.0494461	0.00362602	0.00016972	0.0494	0.00779	0.000179	0.0494461	0.0157826	0.00019602							0.48	4.33271e-05	8.17617e-05
0.0508589	0.00330219	0.00016625	0.0602248	0.0050405	0.00014872	0.0508589	0.0138941	0.0001878	0.0508589	0.00346413	0.0001649	0.0509	0.00741	0.000174	0.0508589	0.0150738	0.00018945							0.485	4.30325e-05	8.15747e-05
0.052312	0.00312728	0.00016088	0.0619455	0.00478105	0.00014344	0.052312	0.0132508	0.00018059	0.052312	0.00327075	0.00015939	0.0523	0.00709	0.000168	0.052312	0.0143603	0.00018217							0.49	4.26774e-05	8.13141e-05
0.0538067	0.00297388	0.00015738	0.0637154	0.00456442	0.00013741	0.0538067	0.0126349	0.0001756	0.0538067	0.00314465	0.00015578	0.0538	0.00687	0.000164	0.0538067	0.0138406	0.00017722							0.495	4.22419e-05	8.09783e-05
0.055344	0.00288464	0.00016087	0.0655359	0.004335	0.00013216	0.055344	0.0119039	0.00017894	0.055344	0.00299359	0.00015949	0.0553	0.00641	0.000167	0.055344	0.0131863	0.00018045							0.5	4.17203e-05	8.05775e-05
0.0569253	0.00272149	0.00016038	0.0674084	0.00400631	0.00012802	0.0569253	0.0113858	0.00017735	0.0569253	0.00285091	0.0001589	0.0569	0.00616	0.000166	0.0569253	0.0125098	0.00017876
0.0585518	0.00244667	0.00015067	0.0693344	0.00387425	0.00012566	0.0585518	0.0107452	0.00016576	0.0585518	0.00273593	0.00014923	0.0586	0.0059	0.000156	0.0585518	0.0119737	0.00016724
0.0602248	0.00247591	0.00014421	0.0713154	0.0036195	0.00012749	0.0602248	0.0101737	0.00015792	0.0602248	0.00259044	0.00014291	0.0602	0.00553	0.000149	0.0602248	0.0113809	0.00015917
0.0619455	0.00231571	0.00013925	0.073353	0.00338829	0.00012014	0.0619455	0.00954596	0.00015194	0.0619455	0.00244627	0.00013808	0.0619	0.00525	0.000144	0.0619455	0.0107617	0.00015308
0.0637154	0.00211845	0.00013354	0.0754489	0.00316872	0.00011528	0.0637154	0.00914535	0.00014498	0.0637154	0.00235345	0.00013232	0.0637	0.00498	0.000138	0.0637154	0.0101999	0.00014603
0.0655359	0.00204522	0.00012863	0.0776046	0.00299792	0.00011092	0.0655359	0.00864994	0.00013921	0.0655359	0.00220342	0.00012746	0.0655	0.00471	0.000132	0.0655359	0.00964994	0.00014004
0.0674084	0.00196647	0.00012472	0.0798219	0.00275855	0.00010683	0.0674084	0.0081195	0.00013446	0.0674084	0.00202856	0.00012361	0.0674	0.00449	0.000128	0.0674084	0.00907215	0.00013516
0.0693344	0.00177658	0.00012275	0.0821026	0.00267228	0.0001034	0.0693344	0.00768746	0.00013164	0.0693344	0.00190471	0.00012147	0.0693	0.00419	0.000126	0.0693344	0.00856098	0.00013222
0.0713154	0.00168353	0.00012446	0.0844484	0.00252176	0.0001002	0.0713154	0.00722282	0.00013323	0.0713154	0.00180687	0.00012335	0.0713	0.0039	0.000127	0.0713154	0.0080337	0.00013367
0.073353	0.00165786	0.00011757	0.0868613	0.00233476	9.67e-05	0.073353	0.00677096	0.00012531	0.073353	0.00168842	0.00011646	0.0734	0.00372	0.00012	0.073353	0.00750461	0.00012547
0.0754489	0.00148048	0.00011298	0.0893431	0.00217902	9.31e-05	0.0754489	0.00632276	0.00011984	0.0754489	0.00159281	0.00011179	0.0754	0.00347	0.000115	0.0754489	0.00700949	0.00012
0.0776046	0.00140158	0.00010887	0.0918958	0.00208414	9.07e-05	0.0776046	0.00600715	0.00011515	0.0776046	0.00150229	0.00010761	0.0776	0.00321	0.000111	0.0776046	0.00654765	0.00011515
0.0798219	0.00134327	0.00010481	0.0945215	0.00195327	8.77e-05	0.0798219	0.00561542	0.00011059	0.0798219	0.001439	0.00010365	0.0798	0.00297	0.000107	0.0798219	0.00610364	0.00011047
0.0821026	0.00129507	0.00010164	0.0972222	0.0018386	8.52e-05	0.0821026	0.00530116	0.00010693	0.0821026	0.00127642	0.00010058	0.0821	0.00279	0.000103	0.0821026	0.00567472	0.0001067
0.0844484	0.00115883	9.85e-05	0.1	0.00171608	8.96e-05	0.0844484	0.00495933	0.00010334	0.0844484	0.00119643	9.74e-05	0.0844	0.00257	9.99e-05	0.0844484	0.00528445	0.00010296
0.0868613	0.00104521	9.52e-05	0.102	0.00159691	9.68e-05	0.0868613	0.00469097	9.96e-05	0.0868613	0.0011115	9.41e-05	0.0869	0.00241	9.64e-05	0.0868613	0.00488758	9.92e-05
0.0893431	0.0010201	9.18e-05	0.104	0.00158964	9.55e-05	0.0893431	0.00433075	9.58e-05	0.0893431	0.00104047	9.07e-05	0.0893	0.00224	9.28e-05	0.0893431	0.00454454	9.53e-05
0.0918958	0.00095166	8.95e-05	0.106	0.00148073	9.81e-05	0.0918958	0.00408605	9.32e-05	0.0918958	0.00096008	8.84e-05	0.0919	0.00211	9.04e-05	0.0918958	0.00419261	9.26e-05
0.0945215	0.00090779	8.66e-05	0.108	0.00144697	9.71e-05	0.0945215	0.00387076	9e-05	0.0945215	0.0009081	8.56e-05	0.0945	0.00193	8.74e-05	0.0945215	0.00390415	8.94e-05
0.0972222	0.00086334	8.42e-05	0.11	0.00138568	9.4e-05	0.0972222	0.00363207	8.74e-05	0.0972222	0.00079231	8.32e-05	0.0972	0.00178	8.49e-05	0.0972222	0.00359139	8.67e-05
0.1	0.00079774	8.86e-05	0.112	0.00132556	9.67e-05	0.1	0.00343913	9.17e-05	0.1	0.00082443	8.75e-05	0.1	0.00168	8.92e-05	0.1	0.00337901	9.1e-05
0.102	0.00073862	9.58e-05	0.114	0.0012408	9.97e-05	0.102	0.00327759	9.9e-05	0.102	0.00071511	9.46e-05	0.102	0.00159	9.63e-05	0.102	0.00316038	9.81e-05
0.104	0.00069747	9.46e-05	0.116	0.0011935	0.00010071	0.104	0.00311341	9.76e-05	0.104	0.00068333	9.34e-05	0.104	0.00149	9.51e-05	0.104	0.00300469	9.68e-05
0.106	0.00070323	9.71e-05	0.118	0.00118899	0.00010086	0.106	0.00303377	0.00010011	0.106	0.00065319	9.58e-05	0.106	0.00144	9.75e-05	0.106	0.00281444	9.92e-05
0.108	0.00065343	9.62e-05	0.12	0.0011117	0.00010112	0.108	0.00289247	9.91e-05	0.108	0.00060268	9.5e-05	0.108	0.00134	9.66e-05	0.108	0.002692	9.81e-05
0.11	0.00070891	9.31e-05	0.122	0.00108452	0.00010219	0.11	0.00277574	9.59e-05	0.11	0.0005541	9.2e-05	0.11	0.00125	9.35e-05	0.11	0.00255774	9.49e-05
0.112	0.0006411	9.58e-05	0.124	0.00109208	9.87e-05	0.112	0.00266612	9.86e-05	0.112	0.00055102	9.46e-05	0.112	0.00123	9.61e-05	0.112	0.00243384	9.76e-05
0.114	0.00061018	9.89e-05	0.126	0.00104437	9.47e-05	0.114	0.00255054	0.00010162	0.114	0.00053646	9.76e-05	0.114	0.00117	9.92e-05	0.114	0.00235386	0.00010052
0.116	0.00056403	9.98e-05	0.128	0.00103143	9.24e-05	0.116	0.00245494	0.00010251	0.116	0.00053886	9.86e-05	0.116	0.00109	0.0001	0.116	0.00222507	0.00010145
0.118	0.00056423	0.00010011	0.13	0.00092363	9.11e-05	0.118	0.00237037	0.00010275	0.118	0.00047279	9.88e-05	0.118	0.00106	0.0001	0.118	0.00212965	0.00010157
0.12	0.00049186	0.00010037	0.132	0.00090956	8.91e-05	0.12	0.00233383	0.00010293	0.12	0.00047478	9.9e-05	0.12	0.00102	0.000101	0.12	0.00202636	0.00010173
0.122	0.00050643	0.00010143	0.134	0.00090041	8.78e-05	0.122	0.0021952	0.00010386	0.122	0.00045103	0.0001001	0.122	0.000961	0.000102	0.122	0.00195528	0.00010276
0.124	0.00049742	9.8e-05	0.136	0.00089309	8.68e-05	0.124	0.00212338	0.00010028	0.124	0.00041062	9.67e-05	0.124	0.000952	9.81e-05	0.124	0.00184371	9.92e-05
0.126	0.00045792	9.4e-05	0.138	0.00085681	8.55e-05	0.126	0.00206475	9.62e-05	0.126	0.00040161	9.28e-05	0.126	0.000884	9.41e-05	0.126	0.00180755	9.51e-05
0.128	0.00045487	9.18e-05	0.14	0.00081736	8.53e-05	0.128	0.00197688	9.38e-05	0.128	0.00039692	9.06e-05	0.128	0.000889	9.19e-05	0.128	0.00172733	9.28e-05
0.13	0.00044737	9.04e-05	0.142	0.00077326	9e-05	0.13	0.001921	9.24e-05	0.13	0.00040953	8.92e-05	0.13	0.000844	9.05e-05	0.13	0.00165713	9.14e-05
0.132	0.00039543	8.85e-05	0.144	0.00075868	9.21e-05	0.132	0.00185774	9.04e-05	0.132	0.00036725	8.73e-05	0.132	0.000812	8.85e-05	0.132	0.00161157	8.93e-05
0.134	0.0004293	8.73e-05	0.146	0.0007026	9.14e-05	0.134	0.00180807	8.91e-05	0.134	0.000337	8.61e-05	0.134	0.00081	8.73e-05	0.134	0.00156995	8.81e-05
0.136	0.00041425	8.62e-05	0.148	0.00073871	8.71e-05	0.136	0.00174345	8.8e-05	0.136	0.00033796	8.51e-05	0.136	0.000771	8.63e-05	0.136	0.00153253	8.7e-05
0.138	0.00036899	8.49e-05	0.15	0.00072011	8.44e-05	0.138	0.00167447	8.67e-05	0.138	0.00031679	8.39e-05	0.138	0.000748	8.5e-05	0.138	0.00151354	8.57e-05
0.14	0.00037886	8.48e-05	0.152	0.0007099	8.29e-05	0.14	0.00160369	8.64e-05	0.14	0.0003333	8.37e-05	0.14	0.000677	8.48e-05	0.14	0.00143803	8.55e-05
0.142	0.00041317	8.95e-05	0.154	0.0006189	8.09e-05	0.142	0.00156739	9.11e-05	0.142	0.00033096	8.83e-05	0.142	0.000689	8.94e-05	0.142	0.00138742	9.02e-05
0.144	0.00036338	9.16e-05	0.156	0.00062515	8.05e-05	0.144	0.00152057	9.34e-05	0.144	0.00028336	9.05e-05	0.144	0.000676	9.16e-05	0.144	0.00137412	9.23e-05
0.146	0.00031933	9.09e-05	0.158	0.00055877	7.98e-05	0.146	0.00148478	9.25e-05	0.146	0.00029662	8.97e-05	0.146	0.000652	9.09e-05	0.146	0.00130017	9.16e-05
0.148	0.00031353	8.66e-05	0.16	0.00053869	7.91e-05	0.148	0.00145469	8.82e-05	0.148	0.00027111	8.55e-05	0.148	0.000662	8.66e-05	0.148	0.00128236	8.73e-05
0.15	0.0003143	8.4e-05	0.162	0.00056149	7.82e-05	0.15	0.00138928	8.54e-05	0.15	0.00023249	8.29e-05	0.15	0.000619	8.39e-05	0.15	0.00121713	8.45e-05
0.152	0.00026171	8.25e-05	0.164	0.00052693	7.78e-05	0.152	0.00137203	8.39e-05	0.152	0.00027663	8.14e-05	0.152	0.000592	8.24e-05	0.152	0.00123754	8.3e-05
0.154	0.0003061	8.05e-05	0.166	0.00049873	7.71e-05	0.154	0.00128131	8.19e-05	0.154	0.00028807	7.95e-05	0.154	0.000581	8.05e-05	0.154	0.00119226	8.1e-05
0.156	0.00031801	8.01e-05	0.168	0.00049188	7.62e-05	0.156	0.00123529	8.14e-05	0.156	0.00026612	7.91e-05	0.156	0.000565	8e-05	0.156	0.00115107	8.06e-05
0.158	0.00029339	7.94e-05	0.17	0.00050265	7.59e-05	0.158	0.00122555	8.06e-05	0.158	0.00028677	7.83e-05	0.158	0.000563	7.93e-05	0.158	0.00110411	7.98e-05
0.16	0.0002992	7.87e-05	0.172	0.00046066	7.47e-05	0.16	0.0011852	7.99e-05	0.16	0.00024139	7.77e-05	0.16	0.000524	7.86e-05	0.16	0.00105924	7.92e-05
0.162	0.00030187	7.78e-05	0.174	0.00046673	7.43e-05	0.162	0.00114648	7.9e-05	0.162	0.000239	7.68e-05	0.162	0.000536	7.77e-05	0.162	0.00104472	7.82e-05
0.164	0.00027368	7.75e-05	0.176	0.00045757	7.35e-05	0.164	0.00110203	7.86e-05	0.164	0.00020916	7.64e-05	0.164	0.000532	7.74e-05	0.164	0.001002	7.78e-05
0.166	0.00026965	7.68e-05	0.178	0.00044845	7.57e-05	0.166	0.00105103	7.79e-05	0.166	0.00025661	7.58e-05	0.166	0.000485	7.67e-05	0.166	0.0009681	7.71e-05
0.168	0.00026785	7.59e-05	0.18	0.00040165	7.84e-05	0.168	0.00102298	7.7e-05	0.168	0.00020868	7.49e-05	0.168	0.000464	7.58e-05	0.168	0.00097531	7.62e-05
0.17	0.00020289	7.56e-05	0.182	0.00039253	7.57e-05	0.17	0.00099321	7.66e-05	0.17	0.00020029	7.46e-05	0.17	0.000451	7.54e-05	0.17	0.00090764	7.59e-05
0.172	0.00020026	7.45e-05	0.184	0.00041663	7.3e-05	0.172	0.00098595	7.54e-05	0.172	0.0001975	7.35e-05	0.172	0.000415	7.43e-05	0.172	0.00090153	7.47e-05
0.174	0.00019023	7.41e-05	0.186	0.00037035	7.2e-05	0.174	0.00094806	7.51e-05	0.174	0.00021229	7.31e-05	0.174	0.000447	7.4e-05	0.174	0.00088602	7.43e-05
0.176	0.00019911	7.32e-05	0.188	0.0003567	7.13e-05	0.176	0.00091993	7.42e-05	0.176	0.0002189	7.23e-05	0.176	0.000438	7.31e-05	0.176	0.00087291	7.34e-05
0.178	0.00021534	7.54e-05	0.19	0.00033508	7.11e-05	0.178	0.00088833	7.63e-05	0.178	0.00018157	7.44e-05	0.178	0.000415	7.52e-05	0.178	0.00086028	7.56e-05
0.18	0.00018265	7.82e-05	0.192	0.00032139	7.1e-05	0.18	0.00086373	7.91e-05	0.18	0.00018884	7.71e-05	0.18	0.000405	7.8e-05	0.18	0.00080914	7.83e-05
0.182	0.00020513	7.55e-05	0.194	0.00031054	7.03e-05	0.182	0.00081665	7.64e-05	0.182	0.00019416	7.45e-05	0.182	0.000365	7.53e-05	0.182	0.0007798	7.56e-05
0.184	0.0001481	7.27e-05	0.196	0.00033442	6.98e-05	0.184	0.00081224	7.36e-05	0.184	0.0001761	7.18e-05	0.184	0.000374	7.26e-05	0.184	0.00076085	7.29e-05
0.186	0.00018658	7.18e-05	0.198	0.0003144	6.91e-05	0.186	0.00080111	7.26e-05	0.186	0.00016416	7.08e-05	0.186	0.000384	7.16e-05	0.186	0.00076031	7.19e-05
0.188	0.00018737	7.11e-05	0.2	0.00031097	6.89e-05	0.188	0.00074951	7.19e-05	0.188	0.00016584	7.01e-05	0.188	0.00034	7.09e-05	0.188	0.00073721	7.12e-05
0.19	0.00010402	7.09e-05	0.202	0.00031711	6.82e-05	0.19	0.00073123	7.17e-05	0.19	0.00015673	6.99e-05	0.19	0.000356	7.07e-05	0.19	0.00070912	7.1e-05
0.192	0.00015382	7.08e-05	0.204	0.00025788	6.77e-05	0.192	0.00071024	7.15e-05	0.192	0.00015576	6.98e-05	0.192	0.000318	7.06e-05	0.192	0.00067027	7.08e-05
0.194	0.00014877	7.01e-05	0.206	0.00026342	6.71e-05	0.194	0.00072015	7.08e-05	0.194	0.00015602	6.92e-05	0.194	0.000315	6.99e-05	0.194	0.0006477	7.02e-05
0.196	0.00018343	6.96e-05	0.208	0.00022098	6.66e-05	0.196	0.00068116	7.03e-05	0.196	0.00012996	6.86e-05	0.196	0.000327	6.93e-05	0.196	0.00063029	6.96e-05
0.198	8.98e-05	6.89e-05	0.21	0.00025343	6.63e-05	0.198	0.00063698	6.96e-05	0.198	0.00013466	6.8e-05	0.198	0.00032	6.87e-05	0.198	0.00065566	6.9e-05
0.2	0.00012741	6.87e-05	0.212	0.00026912	6.55e-05	0.2	0.00064342	6.94e-05	0.2	0.00010197	6.78e-05	0.2	0.000285	6.85e-05	0.2	0.00060928	6.87e-05
0.202	0.00013393	6.8e-05	0.214	0.00021142	6.57e-05	0.202	0.00059159	6.87e-05	0.202	0.0001133	6.71e-05	0.202	0.000282	6.78e-05	0.202	0.00056437	6.8e-05
0.204	0.00012098	6.76e-05	0.216	0.0002186	6.67e-05	0.204	0.00057491	6.82e-05	0.204	0.00013261	6.67e-05	0.204	0.000306	6.74e-05	0.204	0.00055304	6.75e-05
0.206	0.00012297	6.69e-05	0.218	0.00026363	6.6e-05	0.206	0.00052783	6.76e-05	0.206	0.00011639	6.61e-05	0.206	0.000293	6.67e-05	0.206	0.00053094	6.69e-05
0.208	0.00012322	6.64e-05	0.22	0.00021988	6.52e-05	0.208	0.00051075	6.7e-05	0.208	0.00010963	6.55e-05	0.208	0.000238	6.62e-05	0.208	0.00050787	6.64e-05
0.21	0.00013437	6.62e-05	0.222	0.00019495	6.44e-05	0.21	0.00055673	6.68e-05	0.21	0.00011731	6.53e-05	0.21	0.000287	6.59e-05	0.21	0.00049812	6.61e-05
0.212	0.00011864	6.53e-05	0.224	0.00020063	6.39e-05	0.212	0.00052032	6.59e-05	0.212	0.00011204	6.44e-05	0.212	0.000244	6.51e-05	0.212	0.0005141	6.53e-05
0.214	7.5e-05	6.55e-05	0.226	0.0002027	6.36e-05	0.214	0.00047327	6.61e-05	0.214	8.71e-05	6.46e-05	0.214	0.000259	6.53e-05	0.214	0.00049004	6.55e-05
0.216	0.00011485	6.65e-05	0.228	0.0001887	6.29e-05	0.216	0.00049542	6.71e-05	0.216	0.0001028	6.56e-05	0.216	0.000249	6.63e-05	0.216	0.00044926	6.64e-05
0.218	6.15e-05	6.58e-05	0.23	0.0002005	6.23e-05	0.218	0.00044318	6.64e-05	0.218	9.18e-05	6.49e-05	0.218	0.000244	6.56e-05	0.218	0.00047267	6.58e-05
0.22	0.0001	6.5e-05	0.232	0.00020222	6.23e-05	0.22	0.00045814	6.56e-05	0.22	0.00013024	6.42e-05	0.22	0.000217	6.48e-05	0.22	0.00044222	6.5e-05
0.222	7.5e-05	6.43e-05	0.234	0.00019522	6.27e-05	0.222	0.00040712	6.48e-05	0.222	9.2e-05	6.34e-05	0.222	0.000219	6.4e-05	0.222	0.00042595	6.42e-05
0.224	0.00012207	6.37e-05	0.236	0.00017677	6.47e-05	0.224	0.00043796	6.43e-05	0.224	9.92e-05	6.29e-05	0.224	0.000242	6.35e-05	0.224	0.00042696	6.37e-05
0.226	8.25e-05	6.34e-05	0.238	0.00017091	6.55e-05	0.226	0.00041912	6.4e-05	0.226	9.26e-05	6.26e-05	0.226	0.000213	6.32e-05	0.226	0.00041791	6.33e-05
0.228	8.26e-05	6.28e-05	0.24	0.00014974	6.62e-05	0.228	0.00036819	6.33e-05	0.228	9.59e-05	6.19e-05	0.228	0.0002	6.25e-05	0.228	0.00038696	6.27e-05
0.23	0.00010083	6.22e-05	0.242	0.00015339	6.66e-05	0.23	0.00036827	6.27e-05	0.23	9.08e-05	6.13e-05	0.23	0.000216	6.19e-05	0.23	0.00038743	6.2e-05
0.232	9.23e-05	6.22e-05	0.244	0.00016661	6.68e-05	0.232	0.00036302	6.27e-05	0.232	7.88e-05	6.14e-05	0.232	0.000167	6.2e-05	0.232	0.0003618	6.21e-05
0.234	9.45e-05	6.26e-05	0.246	0.00019457	6.6e-05	0.234	0.00035142	6.31e-05	0.234	6.79e-05	6.17e-05	0.234	0.000179	6.23e-05	0.234	0.00036773	6.24e-05
0.236	8.21e-05	6.46e-05	0.248	0.00016382	6.42e-05	0.236	0.00034792	6.51e-05	0.236	8.76e-05	6.36e-05	0.236	0.000165	6.43e-05	0.236	0.00035202	6.44e-05
0.238	5.33e-05	6.53e-05	0.25	0.0001504	6.43e-05	0.238	0.0003567	6.58e-05	0.238	7.44e-05	6.44e-05	0.238	0.000184	6.51e-05	0.238	0.00036456	6.52e-05
0.24	7.05e-05	6.61e-05	0.252	0.00013777	6.48e-05	0.24	0.00035969	6.66e-05	0.24	8.17e-05	6.52e-05	0.24	0.000195	6.58e-05	0.24	0.00034364	6.59e-05
0.242	5.82e-05	6.65e-05	0.254	0.00015413	6.3e-05	0.242	0.00032577	6.7e-05	0.242	7.5e-05	6.55e-05	0.242	0.000154	6.61e-05	0.242	0.00033191	6.63e-05
0.244	3.43e-05	6.67e-05	0.256	0.00015	6.2e-05	0.244	0.00031074	6.72e-05	0.244	4.97e-05	6.58e-05	0.244	0.000159	6.64e-05	0.244	0.00031403	6.65e-05
0.246	5.11e-05	6.59e-05	0.258	0.00015102	6.15e-05	0.246	0.00026977	6.64e-05	0.246	4.66e-05	6.5e-05	0.246	0.000155	6.56e-05	0.246	0.00031944	6.57e-05
0.248	6.68e-05	6.4e-05	0.26	0.00012274	6.09e-05	0.248	0.00029383	6.45e-05	0.248	4.32e-05	6.32e-05	0.248	0.000146	6.38e-05	0.248	0.00030321	6.39e-05
0.25	3.22e-05	6.42e-05	0.262	0.00013597	6.05e-05	0.25	0.000285	6.47e-05	0.25	6.12e-05	6.33e-05	0.25	0.000168	6.39e-05	0.25	0.0003029	6.4e-05
0.252	6.6e-05	6.47e-05	0.264	0.00013551	6e-05	0.252	0.00030129	6.52e-05	0.252	5.84e-05	6.38e-05	0.252	0.000139	6.44e-05	0.252	0.00030356	6.45e-05
0.254	4.78e-05	6.29e-05	0.266	0.00012052	5.95e-05	0.254	0.0002626	6.33e-05	0.254	4.08e-05	6.2e-05	0.254	0.000157	6.25e-05	0.254	0.00027936	6.26e-05
0.256	3.18e-05	6.18e-05	0.268	0.00013868	5.92e-05	0.256	0.00028419	6.23e-05	0.256	4.24e-05	6.1e-05	0.256	0.000115	6.16e-05	0.256	0.00028303	6.17e-05
0.258	4.4e-05	6.14e-05	0.27	0.00010131	5.89e-05	0.258	0.00027227	6.18e-05	0.258	8.86e-05	6.05e-05	0.258	0.000126	6.11e-05	0.258	0.00025361	6.12e-05
0.26	8.33e-05	6.08e-05	0.272	0.00010107	5.85e-05	0.26	0.00024169	6.12e-05	0.26	6.13e-05	5.99e-05	0.26	0.000148	6.05e-05	0.26	0.0002495	6.06e-05
0.262	2.29e-05	6.04e-05	0.274	0.00011778	5.78e-05	0.262	0.00026963	6.08e-05	0.262	6.81e-05	5.96e-05	0.262	0.000155	6.01e-05	0.262	0.00023908	6.02e-05
0.264	6.41e-05	5.99e-05	0.276	0.00013309	5.71e-05	0.264	0.00022403	6.03e-05	0.264	3.73e-05	5.9e-05	0.264	0.000125	5.96e-05	0.264	0.00024115	5.96e-05
0.266	2.84e-05	5.94e-05	0.278	0.00012063	5.65e-05	0.266	0.00025603	5.98e-05	0.266	4.55e-05	5.86e-05	0.266	0.000113	5.91e-05	0.266	0.00026952	5.92e-05
0.268	1.9e-05	5.91e-05	0.28	7.95e-05	5.65e-05	0.268	0.00023308	5.95e-05	0.268	1.98e-05	5.82e-05	0.268	0.00013	5.88e-05	0.268	0.00025748	5.88e-05
0.27	2.27e-05	5.88e-05	0.282	9.24e-05	5.63e-05	0.27	0.00023915	5.92e-05	0.27	6.23e-05	5.8e-05	0.27	0.000107	5.85e-05	0.27	0.00022924	5.86e-05
0.272	5.34e-05	5.84e-05	0.284	8.59e-05	5.63e-05	0.272	0.00022974	5.88e-05	0.272	4.98e-05	5.76e-05	0.272	0.000128	5.81e-05	0.272	0.00024267	5.82e-05
0.274	4.14e-05	5.76e-05	0.286	0.00012378	5.76e-05	0.274	0.0002284	5.81e-05	0.274	2.72e-05	5.69e-05	0.274	0.000124	5.74e-05	0.274	0.00025348	5.74e-05
0.276	2.18e-05	5.7e-05	0.288	0.00012515	5.75e-05	0.276	0.00020061	5.74e-05	0.276	3.56e-05	5.62e-05	0.276	0.000112	5.67e-05	0.276	0.00021801	5.67e-05
0.278	1.2e-05	5.64e-05	0.29	0.00010767	5.63e-05	0.278	0.0001998	5.68e-05	0.278	1.78e-05	5.56e-05	0.278	0.000119	5.61e-05	0.278	0.00020419	5.62e-05
0.28	1.16e-05	5.64e-05	0.292	9.3e-05	5.58e-05	0.28	0.00021292	5.68e-05	0.28	4.96e-05	5.56e-05	0.28	0.000124	5.61e-05	0.28	0.0002083	5.62e-05
0.282	5.21e-05	5.62e-05	0.294	9.8e-05	5.56e-05	0.282	0.00017655	5.65e-05	0.282	4.48e-05	5.54e-05	0.282	0.000103	5.59e-05	0.282	0.00022012	5.59e-05
0.284	4.66e-05	5.62e-05	0.296	8.24e-05	5.5e-05	0.284	0.0002006	5.66e-05	0.284	3.77e-05	5.54e-05	0.284	0.000114	5.59e-05	0.284	0.0002133	5.6e-05
0.286	3.17e-05	5.75e-05	0.298	0.0001141	5.48e-05	0.286	0.00021969	5.79e-05	0.286	3.31e-05	5.67e-05	0.286	0.000103	5.72e-05	0.286	0.00018255	5.72e-05
0.288	4.63e-05	5.73e-05	0.3	6.38e-05	5.5e-05	0.288	0.00020829	5.77e-05	0.288	5.46e-05	5.65e-05	0.288	9.29e-05	5.7e-05	0.288	0.00019508	5.71e-05
0.29	3.93e-05	5.62e-05	0.302	6.05e-05	5.65e-05	0.29	0.00016599	5.66e-05	0.29	3.14e-05	5.54e-05	0.29	9.32e-05	5.59e-05	0.29	0.00019476	5.59e-05
0.292	4.97e-05	5.57e-05	0.304	7.97e-05	5.52e-05	0.292	0.00019197	5.6e-05	0.292	3.33e-05	5.49e-05	0.292	9.63e-05	5.54e-05	0.292	0.00018349	5.54e-05
0.294	1.71e-06	5.55e-05	0.306	0.00010379	5.48e-05	0.294	0.00018909	5.58e-05	0.294	3.04e-05	5.47e-05	0.294	9.42e-05	5.52e-05	0.294	0.00020199	5.52e-05
0.296	3.27e-06	5.49e-05	0.308	8.61e-05	5.4e-05	0.296	0.00017988	5.53e-05	0.296	4.27e-05	5.41e-05	0.296	0.000114	5.46e-05	0.296	0.00017265	5.46e-05
0.298	2.38e-05	5.48e-05	0.31	9.4e-05	5.36e-05	0.298	0.00018017	5.51e-05	0.298	2.46e-05	5.4e-05	0.298	8.52e-05	5.44e-05	0.298	0.00019128	5.45e-05
0.3	2.99e-05	5.5e-05	0.312	7.47e-05	5.34e-05	0.3	0.00016508	5.53e-05	0.3	7.29e-06	5.42e-05	0.3	8.56e-05	5.46e-05	0.3	0.0001895	5.47e-05
0.302	7e-07	5.65e-05	0.314	9.94e-05	5.34e-05	0.302	0.00019708	5.68e-05	0.302	2.9e-05	5.56e-05	0.302	0.000113	5.61e-05	0.302	0.00018093	5.62e-05
0.304	5.42e-05	5.51e-05	0.316	9e-05	5.3e-05	0.304	0.00015848	5.54e-05	0.304	3.2e-05	5.43e-05	0.304	9.58e-05	5.48e-05	0.304	0.00015121	5.48e-05
0.306	3.22e-05	5.47e-05	0.318	6.75e-05	5.26e-05	0.306	0.00015639	5.51e-05	0.306	4.31e-05	5.4e-05	0.306	0.000102	5.44e-05	0.306	0.00016067	5.44e-05
0.308	2.84e-05	5.39e-05	0.32	6.87e-05	5.26e-05	0.308	0.0001628	5.42e-05	0.308	3.3e-05	5.31e-05	0.308	9.75e-05	5.36e-05	0.308	0.00015789	5.36e-05
0.31	2.87e-05	5.35e-05	0.322	5.52e-05	5.35e-05	0.31	0.0001746	5.39e-05	0.31	2.16e-05	5.28e-05	0.31	8.44e-05	5.32e-05	0.31	0.00015799	5.33e-05
0.312	1.73e-05	5.34e-05	0.324	8.19e-05	5.29e-05	0.312	0.00015991	5.37e-05	0.312	3.72e-05	5.26e-05	0.312	9.42e-05	5.3e-05	0.312	0.00017821	5.31e-05
0.314	4.93e-05	5.33e-05	0.326	8.84e-05	5.21e-05	0.314	0.00017463	5.36e-05	0.314	1.22e-05	5.25e-05	0.314	8.46e-05	5.3e-05	0.314	0.00016601	5.3e-05
0.316	2.5e-05	5.3e-05	0.328	7.64e-05	5.19e-05	0.316	0.00014577	5.33e-05	0.316	2.94e-05	5.22e-05	0.316	8.64e-05	5.27e-05	0.316	0.00015927	5.27e-05
0.318	3.63e-05	5.25e-05	0.33	9.59e-05	5.16e-05	0.318	0.00012839	5.29e-05	0.318	3.63e-05	5.17e-05	0.318	8.94e-05	5.22e-05	0.318	0.00016278	5.22e-05
0.32	2.24e-05	5.25e-05	0.332	6.85e-05	5.13e-05	0.32	0.00014785	5.28e-05	0.32	3.03e-05	5.17e-05	0.32	8.07e-05	5.22e-05	0.32	0.00016003	5.22e-05
0.322	4.02e-05	5.35e-05	0.334	8.91e-05	5.07e-05	0.322	0.00015068	5.38e-05	0.322	2.4e-05	5.27e-05	0.322	8.81e-05	5.31e-05	0.322	0.00015023	5.32e-05
0.324	1.72e-05	5.29e-05	0.336	7.34e-05	5.09e-05	0.324	0.00012404	5.32e-05	0.324	1.73e-05	5.21e-05	0.324	8.74e-05	5.25e-05	0.324	0.00016187	5.26e-05
0.326	3.76e-05	5.2e-05	0.338	6.38e-05	5.05e-05	0.326	0.0001579	5.23e-05	0.326	1.7e-05	5.12e-05	0.326	7.52e-05	5.17e-05	0.326	0.00013892	5.17e-05
0.328	1.65e-05	5.19e-05	0.34	7.52e-05	5.02e-05	0.328	0.00013463	5.22e-05	0.328	6.79e-06	5.11e-05	0.328	7.57e-05	5.15e-05	0.328	0.00014486	5.16e-05
0.33	3.24e-05	5.16e-05	0.342	8.3e-05	4.98e-05	0.33	0.00016201	5.19e-05	0.33	3.05e-05	5.08e-05	0.33	7.38e-05	5.12e-05	0.33	0.0001321	5.13e-05
0.332	9.52e-06	5.12e-05	0.344	8.67e-05	4.97e-05	0.332	0.00013213	5.15e-05	0.332	1.18e-05	5.05e-05	0.332	6.35e-05	5.09e-05	0.332	0.00015332	5.1e-05
0.334	2.5e-05	5.07e-05	0.346	7.25e-05	4.96e-05	0.334	0.00014288	5.1e-05	0.334	2.77e-05	4.99e-05	0.334	7.14e-05	5.04e-05	0.334	0.00015168	5.04e-05
0.336	3.12e-05	5.08e-05	0.348	6.09e-05	4.93e-05	0.336	0.00013992	5.11e-05	0.336	7.28e-06	5e-05	0.336	8.58e-05	5.05e-05	0.336	0.00015872	5.05e-05
0.338	1.98e-05	5.05e-05	0.35	8.39e-05	4.91e-05	0.338	0.00017529	5.08e-05	0.338	1.7e-05	4.97e-05	0.338	7.08e-05	5.02e-05	0.338	0.00015097	5.02e-05
0.34	3.95e-05	5.02e-05	0.352	4.78e-05	4.9e-05	0.34	0.00015411	5.05e-05	0.34	2.89e-05	4.94e-05	0.34	5.73e-05	4.99e-05	0.34	0.00013969	4.99e-05
0.342	1.14e-05	4.98e-05	0.354	7.4e-05	4.9e-05	0.342	0.00014478	5.01e-05	0.342	2.7e-05	4.9e-05	0.342	7.56e-05	4.94e-05	0.342	0.00015018	4.95e-05
0.344	2.29e-05	4.96e-05	0.356	7.87e-05	4.96e-05	0.344	0.00014728	4.99e-05	0.344	3.67e-05	4.89e-05	0.344	6.87e-05	4.93e-05	0.344	0.00014237	4.94e-05
0.346	1.89e-05	4.96e-05	0.358	9.35e-05	5.14e-05	0.346	0.00014737	4.99e-05	0.346	9.94e-06	4.88e-05	0.346	7.95e-05	4.93e-05	0.346	0.00013541	4.93e-05
0.348	2.01e-05	4.93e-05	0.36	4.64e-05	5.15e-05	0.348	0.00013315	4.96e-05	0.348	1.26e-05	4.86e-05	0.348	7.8e-05	4.9e-05	0.348	0.00013705	4.9e-05
0.35	1.56e-05	4.91e-05	0.362	6.12e-05	5.17e-05	0.35	0.00017661	4.94e-05	0.35	2.98e-05	4.83e-05	0.35	5.14e-05	4.87e-05	0.35	0.00014029	4.88e-05
0.352	3.03e-05	4.9e-05	0.364	8.09e-05	5.2e-05	0.352	0.00016916	4.93e-05	0.352	1.64e-05	4.82e-05	0.352	7.16e-05	4.87e-05	0.352	0.00014137	4.87e-05
0.354	2.57e-05	4.89e-05	0.366	9.55e-05	5.22e-05	0.354	0.00014263	4.92e-05	0.354	2.37e-05	4.82e-05	0.354	5.64e-05	4.86e-05	0.354	0.00013558	4.86e-05
0.356	3.36e-06	4.95e-05	0.368	8.72e-05	5.24e-05	0.356	0.00014019	4.98e-05	0.356	4.23e-06	4.88e-05	0.356	9.42e-05	4.92e-05	0.356	0.00014554	4.92e-05
0.358	1.58e-05	5.13e-05	0.37	2.87e-05	5.09e-05	0.358	0.00015048	5.16e-05	0.358	1e-05	5.06e-05	0.358	7.95e-05	5.1e-05	0.358	0.00014967	5.1e-05
0.36	2.24e-05	5.14e-05	0.372	6.83e-05	5e-05	0.36	0.00013909	5.17e-05	0.36	1.41e-05	5.06e-05	0.36	8.54e-05	5.11e-05	0.36	0.00012313	5.11e-05
0.362	-1.02e-05	5.17e-05	0.374	7.12e-05	4.92e-05	0.362	0.00012182	5.2e-05	0.362	1.31e-05	5.09e-05	0.362	4.25e-05	5.13e-05	0.362	0.00013896	5.13e-05
0.364	4.45e-05	5.2e-05	0.376	7.43e-05	4.9e-05	0.364	0.00016273	5.23e-05	0.364	3.78e-05	5.12e-05	0.364	6.18e-05	5.16e-05	0.364	0.0001489	5.17e-05
0.366	1.74e-05	5.21e-05	0.378	6.31e-05	4.87e-05	0.366	0.00013589	5.25e-05	0.366	3.93e-05	5.14e-05	0.366	6.69e-05	5.18e-05	0.366	0.00013153	5.18e-05
0.368	1.47e-05	5.23e-05	0.38	8.29e-05	4.85e-05	0.368	0.00013325	5.26e-05	0.368	1.36e-05	5.15e-05	0.368	8.02e-05	5.2e-05	0.368	0.00014539	5.2e-05
0.37	-1.93e-06	5.08e-05	0.382	8.62e-05	4.82e-05	0.37	0.00014835	5.11e-05	0.37	1.57e-05	5.01e-05	0.37	8.22e-05	5.05e-05	0.37	0.00016129	5.05e-05
0.372	1.79e-05	5e-05	0.384	6.84e-05	4.8e-05	0.372	0.00014993	5.02e-05	0.372	5.19e-05	4.92e-05	0.372	7.25e-05	4.96e-05	0.372	0.00013673	4.96e-05
0.374	1.39e-05	4.92e-05	0.386	4.78e-05	4.75e-05	0.374	0.00014189	4.95e-05	0.374	1.84e-05	4.84e-05	0.374	6.49e-05	4.88e-05	0.374	0.00014664	4.89e-05
0.376	4.32e-05	4.89e-05	0.388	7.12e-05	4.72e-05	0.376	0.0001374	4.92e-05	0.376	1.98e-05	4.82e-05	0.376	7.34e-05	4.86e-05	0.376	0.00012983	4.86e-05
0.378	-9.34e-06	4.86e-05	0.39	6.62e-05	4.72e-05	0.378	0.00014085	4.89e-05	0.378	3.75e-05	4.79e-05	0.378	7.87e-05	4.83e-05	0.378	0.0001206	4.83e-05
0.38	2.72e-05	4.85e-05	0.392	8.03e-05	4.79e-05	0.38	0.00013883	4.87e-05	0.38	2.53e-05	4.77e-05	0.38	6.74e-05	4.81e-05	0.38	0.00012728	4.81e-05
0.382	6.3e-06	4.81e-05	0.394	5.79e-05	4.76e-05	0.382	0.0001225	4.84e-05	0.382	2.08e-05	4.74e-05	0.382	4.47e-05	4.78e-05	0.382	0.00014185	4.78e-05
0.384	3.27e-05	4.79e-05	0.396	6.2e-05	4.71e-05	0.384	0.00014634	4.82e-05	0.384	2.93e-05	4.72e-05	0.384	5.11e-05	4.76e-05	0.384	0.00012701	4.76e-05
0.386	3.59e-05	4.74e-05	0.398	6.73e-05	4.7e-05	0.386	0.0001616	4.77e-05	0.386	1.36e-05	4.67e-05	0.386	5.67e-05	4.71e-05	0.386	0.00013108	4.71e-05
0.388	3.06e-05	4.72e-05	0.4	7.68e-05	4.66e-05	0.388	0.00014	4.75e-05	0.388	2.18e-05	4.65e-05	0.388	7.75e-05	4.68e-05	0.388	0.00013272	4.69e-05
0.39	2.52e-05	4.71e-05	0.402	8.54e-05	4.65e-05	0.39	0.00013986	4.74e-05	0.39	3.02e-05	4.64e-05	0.39	8.23e-05	4.68e-05	0.39	0.00013304	4.68e-05
0.392	6.57e-06	4.78e-05	0.404	0.00010143	4.63e-05	0.392	0.00012237	4.81e-05	0.392	3.88e-05	4.71e-05	0.392	6.56e-05	4.75e-05	0.392	0.00012805	4.75e-05
0.394	9.22e-06	4.75e-05	0.406	5.47e-05	4.62e-05	0.394	0.00013073	4.78e-05	0.394	1.02e-05	4.68e-05	0.394	7.7e-05	4.72e-05	0.394	0.00015141	4.72e-05
0.396	3.16e-05	4.71e-05	0.408	7.39e-05	4.58e-05	0.396	0.00015403	4.73e-05	0.396	1.48e-05	4.63e-05	0.396	7.8e-05	4.67e-05	0.396	0.00013712	4.68e-05
0.398	-7.56e-06	4.69e-05	0.41	6.26e-05	4.58e-05	0.398	0.00012538	4.72e-05	0.398	2.61e-05	4.62e-05	0.398	6.65e-05	4.66e-05	0.398	0.00012788	4.66e-05
0.4	2e-05	4.65e-05	0.412	4.57e-05	4.58e-05	0.4	0.00014339	4.68e-05	0.4	2.51e-05	4.58e-05	0.4	6e-05	4.62e-05	0.4	0.00014425	4.62e-05
0.402	7.63e-06	4.65e-05	0.414	6.03e-05	4.56e-05	0.402	0.00014399	4.67e-05	0.402	1.51e-05	4.58e-05	0.402	6.67e-05	4.62e-05	0.402	0.0001385	4.62e-05
0.404	5.95e-06	4.62e-05	0.416	8.19e-05	4.54e-05	0.404	0.00014198	4.65e-05	0.404	7.84e-06	4.55e-05	0.404	8.25e-05	4.59e-05	0.404	0.0001487	4.59e-05
0.406	2.77e-05	4.62e-05	0.418	8.88e-05	4.53e-05	0.406	0.00013281	4.65e-05	0.406	2.67e-05	4.55e-05	0.406	5.32e-05	4.59e-05	0.406	0.00014028	4.59e-05
0.408	1.35e-05	4.58e-05	0.42	5.88e-05	4.52e-05	0.408	0.0001422	4.61e-05	0.408	2.32e-05	4.51e-05	0.408	6.89e-05	4.55e-05	0.408	0.00013466	4.55e-05
0.41	1.56e-05	4.58e-05	0.422	6.95e-05	4.53e-05	0.41	0.00012921	4.6e-05	0.41	2.7e-05	4.51e-05	0.41	7.29e-05	4.54e-05	0.41	0.00013748	4.55e-05
0.412	3.87e-05	4.57e-05	0.424	7.36e-05	4.64e-05	0.412	0.00015817	4.6e-05	0.412	1.57e-05	4.5e-05	0.412	6.01e-05	4.54e-05	0.412	0.00013435	4.54e-05
0.414	2.43e-05	4.55e-05	0.426	5.63e-05	4.63e-05	0.414	0.00012219	4.58e-05	0.414	2.08e-05	4.48e-05	0.414	5.39e-05	4.52e-05	0.414	0.00014461	4.52e-05
0.416	2e-05	4.54e-05	0.428	7.24e-05	4.69e-05	0.416	0.00015759	4.56e-05	0.416	2.41e-05	4.47e-05	0.416	7.89e-05	4.5e-05	0.416	0.00013873	4.5e-05
0.418	1.86e-05	4.52e-05	0.43	8.31e-05	4.71e-05	0.418	0.00014754	4.55e-05	0.418	2.31e-05	4.45e-05	0.418	6.21e-05	4.49e-05	0.418	0.00014909	4.49e-05
0.42	9.32e-06	4.52e-05	0.432	8.12e-05	4.77e-05	0.42	0.00012858	4.54e-05	0.42	2.45e-05	4.45e-05	0.42	6.3e-05	4.48e-05	0.42	0.00014351	4.48e-05
0.422	1.47e-05	4.52e-05	0.434	5.55e-05	4.79e-05	0.422	0.00014013	4.55e-05	0.422	3.05e-05	4.45e-05	0.422	7.14e-05	4.49e-05	0.422	0.00012426	4.49e-05
0.424	9.21e-06	4.64e-05	0.436	6.81e-05	4.81e-05	0.424	0.0001403	4.66e-05	0.424	2.86e-05	4.57e-05	0.424	6.48e-05	4.6e-05	0.424	0.00013426	4.61e-05
0.426	2.24e-05	4.63e-05	0.438	5.74e-05	4.84e-05	0.426	0.00013757	4.65e-05	0.426	2.37e-05	4.56e-05	0.426	7.75e-05	4.59e-05	0.426	0.00012975	4.6e-05
0.428	2.18e-05	4.68e-05	0.44	3.79e-05	4.86e-05	0.428	0.00012615	4.71e-05	0.428	5.5e-05	4.61e-05	0.428	5.36e-05	4.65e-05	0.428	0.00012813	4.66e-05
0.43	3.56e-05	4.7e-05	0.442	8.48e-05	4.84e-05	0.43	0.00013982	4.73e-05	0.43	1.04e-05	4.63e-05	0.43	6.04e-05	4.66e-05	0.43	0.00010978	4.67e-05
0.432	-7.3e-06	4.76e-05	0.444	8.13e-05	4.84e-05	0.432	0.00011299	4.79e-05	0.432	1.57e-05	4.69e-05	0.432	7.96e-05	4.73e-05	0.432	0.00012464	4.73e-05
0.434	3.01e-05	4.78e-05	0.446	9.31e-05	4.84e-05	0.434	0.00012682	4.81e-05	0.434	3.07e-05	4.71e-05	0.434	6.71e-05	4.75e-05	0.434	0.00013101	4.75e-05
0.436	3.49e-05	4.8e-05	0.448	8.03e-05	4.86e-05	0.436	0.00014653	4.83e-05	0.436	3.94e-05	4.73e-05	0.436	5.68e-05	4.77e-05	0.436	0.00013009	4.77e-05
0.438	1.59e-05	4.83e-05	0.45	5.66e-05	4.89e-05	0.438	0.00012976	4.86e-05	0.438	1.89e-05	4.76e-05	0.438	6.56e-05	4.8e-05	0.438	0.00012425	4.8e-05
0.44	1.07e-06	4.85e-05	0.452	9.71e-05	4.91e-05	0.44	0.00013162	4.88e-05	0.44	2.29e-05	4.78e-05	0.44	7.54e-05	4.82e-05	0.44	0.0001469	4.82e-05
0.442	-2.65e-05	4.83e-05	0.454	6.4e-05	4.92e-05	0.442	0.0001323	4.86e-05	0.442	2.51e-05	4.76e-05	0.442	6.31e-05	4.8e-05	0.442	0.00013408	4.8e-05
0.444	3.7e-05	4.83e-05	0.456	5.78e-05	4.92e-05	0.444	0.0001267	4.86e-05	0.444	6.25e-06	4.76e-05	0.444	7.02e-05	4.79e-05	0.444	0.00013063	4.8e-05
0.446	1.09e-05	4.83e-05	0.458	8.5e-05	4.92e-05	0.446	0.00012489	4.86e-05	0.446	4.51e-06	4.76e-05	0.446	7.45e-05	4.8e-05	0.446	0.00012764	4.8e-05
0.448	2.54e-05	4.85e-05	0.46	8.05e-05	4.91e-05	0.448	0.00017476	4.88e-05	0.448	9.6e-06	4.78e-05	0.448	6.41e-05	4.82e-05	0.448	0.0001191	4.82e-05
0.45	2.76e-05	4.88e-05	0.462	5.87e-05	4.94e-05	0.45	0.00015533	4.91e-05	0.45	9.74e-06	4.81e-05	0.45	6.37e-05	4.85e-05	0.45	0.0001174	4.85e-05
0.452	9.03e-06	4.9e-05	0.464	5.66e-05	4.94e-05	0.452	0.0001486	4.93e-05	0.452	1.96e-05	4.83e-05	0.452	7.83e-05	4.86e-05	0.452	0.00013122	4.87e-05
0.454	6.86e-06	4.91e-05	0.466	6.71e-05	4.95e-05	0.454	0.00011994	4.94e-05	0.454	9.73e-06	4.84e-05	0.454	6.07e-05	4.88e-05	0.454	0.00012952	4.88e-05
0.456	2.32e-05	4.91e-05	0.468	8.03e-05	4.97e-05	0.456	0.00016635	4.94e-05	0.456	2.02e-05	4.84e-05	0.456	8.65e-05	4.88e-05	0.456	0.00011874	4.88e-05
0.458	4.58e-05	4.91e-05	0.47	8.08e-05	4.99e-05	0.458	0.00013013	4.94e-05	0.458	2.58e-05	4.83e-05	0.458	6.91e-05	4.87e-05	0.458	0.00011925	4.88e-05
0.46	2.28e-05	4.9e-05	0.472	7.96e-05	5e-05	0.46	0.00015233	4.93e-05	0.46	2.37e-05	4.83e-05	0.46	7.39e-05	4.86e-05	0.46	0.0001192	4.87e-05
0.462	2.66e-05	4.93e-05	0.474	7.11e-05	5e-05	0.462	0.00013958	4.96e-05	0.462	1.78e-05	4.85e-05	0.462	7.74e-05	4.89e-05	0.462	0.00014652	4.89e-05
0.464	2.37e-05	4.94e-05	0.476	0.00010622	5e-05	0.464	0.00014461	4.96e-05	0.464	4.38e-05	4.86e-05	0.464	7.27e-05	4.9e-05	0.464	0.00011862	4.9e-05
0.466	3.41e-05	4.94e-05	0.478	7.31e-05	5.02e-05	0.466	0.00014064	4.97e-05	0.466	2.23e-05	4.86e-05	0.466	5.57e-05	4.9e-05	0.466	0.00012107	4.91e-05
0.468	2.26e-05	4.96e-05	0.48	5.37e-05	5.19e-05	0.468	0.00014733	4.99e-05	0.468	2.54e-05	4.88e-05	0.468	5.34e-05	4.92e-05	0.468	0.0001112	4.93e-05
0.47	3.75e-05	4.99e-05	0.482	8.1e-05	5.34e-05	0.47	0.00014582	5.02e-05	0.47	2.06e-05	4.91e-05	0.47	7.32e-05	4.95e-05	0.47	0.00012929	4.95e-05
0.472	4.03e-05	4.99e-05	0.484	6.53e-05	5.44e-05	0.472	0.00014024	5.02e-05	0.472	1.54e-05	4.91e-05	0.472	4.56e-05	4.95e-05	0.472	0.00011692	4.96e-05
0.474	3.18e-06	4.99e-05	0.486	5.98e-05	5.53e-05	0.474	0.00014402	5.02e-05	0.474	1e-05	4.92e-05	0.474	6.52e-05	4.96e-05	0.474	0.00012997	4.96e-05
0.476	-1.82e-05	4.99e-05	0.488	4.04e-05	5.59e-05	0.476	0.00014932	5.02e-05	0.476	-3.93e-07	4.92e-05	0.476	7.35e-05	4.96e-05	0.476	0.00013042	4.96e-05
0.478	3.3e-05	5.02e-05	0.49	6.59e-05	5.65e-05	0.478	0.00013976	5.05e-05	0.478	2.07e-05	4.94e-05	0.478	6.95e-05	4.98e-05	0.478	0.00012625	4.98e-05
0.48	3.11e-05	5.18e-05	0.492	8.28e-05	5.49e-05	0.48	0.00013509	5.21e-05	0.48	1.48e-05	5.1e-05	0.48	6.8e-05	5.14e-05	0.48	0.00011476	5.14e-05
0.482	1.82e-05	5.33e-05	0.494	7.96e-05	5.38e-05	0.482	0.00010877	5.36e-05	0.482	-5.15e-06	5.25e-05	0.482	7.04e-05	5.29e-05	0.482	0.00012483	5.29e-05
0.484	4.6e-05	5.43e-05	0.496	0.00010722	5.35e-05	0.484	9.24e-05	5.46e-05	0.484	8.58e-06	5.35e-05	0.484	4.14e-05	5.39e-05	0.484	0.00011076	5.39e-05
0.486	1.53e-05	5.52e-05	0.498	7.73e-05	5.32e-05	0.486	0.00013014	5.55e-05	0.486	3.82e-05	5.44e-05	0.486	5.44e-05	5.48e-05	0.486	0.0001235	5.48e-05
0.488	2.45e-07	5.58e-05	0.5	5.68e-05	4.3e-05	0.488	0.00011109	5.62e-05	0.488	1.97e-05	5.5e-05	0.488	5.02e-05	5.54e-05	0.488	0.00012724	5.55e-05
0.49	1.81e-05	5.64e-05	0.504	5.14e-05	3.71e-05	0.49	0.00012347	5.68e-05	0.49	2.21e-05	5.56e-05	0.49	5.6e-05	5.6e-05	0.49	0.00011602	5.6e-05
0.492	-1.47e-05	5.48e-05	0.508	5.4e-05	3.7e-05	0.492	0.00015661	5.51e-05	0.492	1.21e-05	5.39e-05	0.492	7.44e-05	5.44e-05	0.492	0.00010953	5.44e-05
0.494	-1.53e-05	5.37e-05	0.512	7.55e-05	3.71e-05	0.494	0.00014746	5.4e-05	0.494	3.02e-05	5.28e-05	0.494	7.77e-05	5.33e-05	0.494	0.0001255	5.33e-05
0.496	1.54e-05	5.34e-05	0.516	7.74e-05	3.72e-05	0.496	0.00015736	5.37e-05	0.496	-9.05e-06	5.26e-05	0.496	6.39e-05	5.3e-05	0.496	0.00010974	5.31e-05
0.498	3.87e-07	5.32e-05	0.52	5.14e-05	3.72e-05	0.498	0.00013041	5.35e-05	0.498	9.39e-06	5.23e-05	0.498	6.72e-05	5.28e-05	0.498	0.00011779	5.28e-05
0.5	2.04e-05	4.3e-05	0.524	6.52e-05	3.71e-05	0.5	0.00014254	4.32e-05	0.5	4.48e-05	4.23e-05	0.5	8.01e-05	4.27e-05	0.5	0.00011417	4.27e-05
0.504	2.85e-05	3.71e-05	0.528	5.4e-05	3.71e-05	0.504	0.00011749	3.73e-05	0.504	3.23e-05	3.65e-05	0.504	7.27e-05	3.68e-05	0.504	0.00012595	3.68e-05
0.508	1.91e-05	3.69e-05	0.532	6.14e-05	3.69e-05	0.508	0.00011747	3.71e-05	0.508	2.79e-05	3.64e-05	0.508	6.48e-05	3.67e-05	0.508	0.00012724	3.67e-05
0.512	4.16e-05	3.7e-05	0.536	6.61e-05	3.71e-05	0.512	0.00013661	3.72e-05	0.512	2.63e-05	3.64e-05	0.512	6.82e-05	3.67e-05	0.512	0.00011837	3.67e-05
0.516	2.29e-05	3.72e-05	0.54	7.43e-05	3.72e-05	0.516	0.00013889	3.74e-05	0.516	1.44e-05	3.66e-05	0.516	4.61e-05	3.69e-05	0.516	0.00011143	3.69e-05
0.52	1.74e-06	3.71e-05	0.544	6.08e-05	3.75e-05	0.52	0.00013129	3.73e-05	0.52	1.81e-05	3.66e-05	0.52	7.01e-05	3.69e-05	0.52	0.00010366	3.69e-05
0.524	2e-05	3.7e-05	0.548	6.03e-05	3.9e-05	0.524	0.00012824	3.73e-05	0.524	1.57e-05	3.65e-05	0.524	5.08e-05	3.68e-05	0.524	0.00012185	3.68e-05
0.528	2.76e-06	3.7e-05	0.552	6.73e-05	3.82e-05	0.528	0.00010582	3.72e-05	0.528	1.11e-05	3.64e-05	0.528	7.32e-05	3.67e-05	0.528	0.00011317	3.67e-05
0.532	1.31e-05	3.69e-05	0.556	6.61e-05	3.79e-05	0.532	0.00012971	3.71e-05	0.532	1.74e-05	3.63e-05	0.532	6.5e-05	3.66e-05	0.532	9.74e-05	3.66e-05
0.536	4.74e-06	3.7e-05	0.56	5.27e-05	3.74e-05	0.536	0.00010383	3.72e-05	0.536	1.89e-05	3.65e-05	0.536	4.63e-05	3.68e-05	0.536	0.0001074	3.68e-05
0.54	6.72e-06	3.71e-05	0.564	6.45e-05	3.7e-05	0.54	0.00012864	3.73e-05	0.54	8.64e-06	3.66e-05	0.54	5.63e-05	3.69e-05	0.54	9.54e-05	3.69e-05
0.544	4.02e-06	3.75e-05	0.568	7.41e-05	3.72e-05	0.544	0.00014587	3.77e-05	0.544	8.24e-06	3.69e-05	0.544	4.68e-05	3.72e-05	0.544	0.00010576	3.72e-05
0.548	2.17e-05	3.89e-05	0.572	3.65e-05	3.73e-05	0.548	9.28e-05	3.91e-05	0.548	7.31e-06	3.83e-05	0.548	5.77e-05	3.86e-05	0.548	0.00012066	3.86e-05
0.552	2.34e-05	3.81e-05	0.576	6.54e-05	3.71e-05	0.552	0.00013637	3.83e-05	0.552	1.85e-05	3.75e-05	0.552	5.58e-05	3.78e-05	0.552	0.0001156	3.78e-05
0.556	-7.98e-06	3.78e-05	0.58	4.69e-05	3.72e-05	0.556	9.73e-05	3.8e-05	0.556	1.65e-05	3.72e-05	0.556	6.01e-05	3.75e-05	0.556	0.00010289	3.75e-05
0.56	3.64e-06	3.74e-05	0.584	2.99e-05	3.72e-05	0.56	0.00010304	3.76e-05	0.56	8.33e-06	3.68e-05	0.56	5.01e-05	3.71e-05	0.56	0.00010514	3.71e-05
0.564	2.31e-05	3.69e-05	0.588	4.28e-05	3.73e-05	0.564	0.00010852	3.72e-05	0.564	2.06e-06	3.64e-05	0.564	3.5e-05	3.67e-05	0.564	0.00010612	3.67e-05
0.568	-1.73e-05	3.72e-05	0.592	6.5e-05	3.74e-05	0.568	0.00010651	3.74e-05	0.568	2.24e-05	3.66e-05	0.568	4.96e-05	3.69e-05	0.568	9.58e-05	3.69e-05
0.572	1.57e-05	3.73e-05	0.596	5.18e-05	3.74e-05	0.572	0.00010356	3.75e-05	0.572	1.63e-05	3.67e-05	0.572	4.21e-05	3.7e-05	0.572	9.49e-05	3.7e-05
0.576	9.54e-06	3.71e-05	0.6	6.07e-05	3.75e-05	0.576	7.76e-05	3.73e-05	0.576	1.34e-05	3.65e-05	0.576	6.12e-05	3.68e-05	0.576	9.69e-05	3.68e-05
0.58	9.87e-06	3.72e-05	0.604	5.53e-05	4e-05	0.58	0.00011125	3.74e-05	0.58	2.83e-05	3.66e-05	0.58	4.84e-05	3.69e-05	0.58	0.00011215	3.69e-05
0.584	-2.61e-06	3.72e-05	0.608	6.86e-05	4.2e-05	0.584	0.00011129	3.74e-05	0.584	2.97e-05	3.66e-05	0.584	3.73e-05	3.69e-05	0.584	9.66e-05	3.69e-05
0.588	1.47e-05	3.73e-05	0.612	6.42e-05	4.32e-05	0.588	0.00011233	3.75e-05	0.588	1.18e-05	3.67e-05	0.588	4.38e-05	3.7e-05	0.588	8.55e-05	3.7e-05
0.592	1.21e-05	3.73e-05	0.616	5.93e-05	4.12e-05	0.592	0.00012065	3.75e-05	0.592	3.56e-06	3.68e-05	0.592	6.06e-05	3.71e-05	0.592	8.98e-05	3.71e-05
0.596	2e-06	3.74e-05	0.62	3.72e-05	4.01e-05	0.596	0.00011511	3.76e-05	0.596	4.46e-06	3.68e-05	0.596	4.03e-05	3.71e-05	0.596	9.77e-05	3.71e-05
0.6	1.01e-06	3.75e-05	0.624	6.19e-05	3.97e-05	0.6	8.8e-05	3.77e-05	0.6	5.14e-06	3.69e-05	0.6	4.17e-05	3.72e-05	0.6	8.7e-05	3.72e-05
0.604	-1.87e-05	4e-05	0.628	5.43e-05	3.96e-05	0.604	0.00010696	4.02e-05	0.604	1.37e-05	3.94e-05	0.604	4.06e-05	3.97e-05	0.604	9.96e-05	3.97e-05
0.608	4.16e-06	4.2e-05	0.632	4.13e-05	3.97e-05	0.608	9.79e-05	4.22e-05	0.608	-7.47e-06	4.14e-05	0.608	5.02e-05	4.17e-05	0.608	7.88e-05	4.17e-05
0.612	1.53e-05	4.32e-05	0.636	5.96e-05	3.96e-05	0.612	0.00010055	4.34e-05	0.612	-8.24e-06	4.25e-05	0.612	4.7e-05	4.29e-05	0.612	8.55e-05	4.29e-05
0.616	1.77e-05	4.12e-05	0.64	4.52e-05	3.94e-05	0.616	0.00011511	4.14e-05	0.616	1.99e-05	4.06e-05	0.616	5.15e-05	4.08e-05	0.616	8.16e-05	4.08e-05
0.62	-5.77e-06	4e-05	0.644	5.29e-05	3.91e-05	0.62	0.0001194	4.02e-05	0.62	8.28e-06	3.94e-05	0.62	3.25e-05	3.97e-05	0.62	7.72e-05	3.97e-05
0.624	2.77e-06	3.97e-05	0.648	4.75e-05	3.87e-05	0.624	7.96e-05	3.99e-05	0.624	-2.8e-06	3.91e-05	0.624	4.64e-05	3.94e-05	0.624	8.97e-05	3.94e-05
0.628	-8.58e-06	3.95e-05	0.652	4.22e-05	3.85e-05	0.628	7.66e-05	3.97e-05	0.628	-5.29e-06	3.89e-05	0.628	2.46e-05	3.92e-05	0.628	8.02e-05	3.92e-05
0.632	9.99e-06	3.96e-05	0.656	5.35e-05	3.86e-05	0.632	8.83e-05	3.98e-05	0.632	1.53e-05	3.9e-05	0.632	4.62e-05	3.93e-05	0.632	8.02e-05	3.93e-05
0.636	2.13e-05	3.96e-05	0.66	5.52e-05	3.86e-05	0.636	8.77e-05	3.98e-05	0.636	1.11e-05	3.9e-05	0.636	5.31e-05	3.93e-05	0.636	8.92e-05	3.93e-05
0.64	-8.7e-06	3.94e-05	0.664	4.22e-05	3.87e-05	0.64	0.00011401	3.96e-05	0.64	-1.15e-05	3.88e-05	0.64	4.7e-05	3.91e-05	0.64	8.5e-05	3.91e-05
0.644	1.03e-05	3.9e-05	0.668	4.92e-05	4.05e-05	0.644	8.85e-05	3.92e-05	0.644	6.26e-06	3.85e-05	0.644	5.54e-05	3.87e-05	0.644	8.54e-05	3.88e-05
0.648	1.11e-05	3.86e-05	0.672	4.09e-05	3.99e-05	0.648	9.78e-05	3.89e-05	0.648	1.15e-05	3.81e-05	0.648	4.56e-05	3.84e-05	0.648	8.01e-05	3.84e-05
0.652	-1.39e-06	3.85e-05	0.676	5.71e-05	3.96e-05	0.652	0.00010798	3.87e-05	0.652	-4.06e-06	3.79e-05	0.652	3.16e-05	3.82e-05	0.652	8.58e-05	3.82e-05
0.656	2.06e-05	3.85e-05	0.68	5.11e-05	3.96e-05	0.656	9.12e-05	3.87e-05	0.656	7.17e-06	3.8e-05	0.656	4.42e-05	3.83e-05	0.656	7.86e-05	3.83e-05
0.66	1.68e-05	3.86e-05	0.684	7.53e-05	3.93e-05	0.66	9.3e-05	3.88e-05	0.66	5.53e-06	3.8e-05	0.66	3.81e-05	3.83e-05	0.66	8.41e-05	3.83e-05
0.664	2.51e-05	3.87e-05	0.688	4.47e-05	3.94e-05	0.664	0.00010565	3.89e-05	0.664	-1.55e-06	3.81e-05	0.664	3.97e-05	3.84e-05	0.664	8.95e-05	3.84e-05
0.668	1.44e-06	4.04e-05	0.692	5.58e-05	3.92e-05	0.668	0.00011433	4.07e-05	0.668	1.48e-05	3.99e-05	0.668	3.72e-05	4.01e-05	0.668	6.75e-05	4.01e-05
0.672	-1.21e-05	3.99e-05	0.696	5.74e-05	3.93e-05	0.672	8.03e-05	4.01e-05	0.672	1.36e-05	3.93e-05	0.672	3.15e-05	3.96e-05	0.672	7.49e-05	3.96e-05
0.676	-3.66e-06	3.96e-05	0.7	6.37e-05	3.92e-05	0.676	9.28e-05	3.98e-05	0.676	9.06e-06	3.9e-05	0.676	2.94e-05	3.93e-05	0.676	8.48e-05	3.93e-05
0.68	-1.71e-06	3.95e-05	0.704	4.7e-05	3.92e-05	0.68	0.00011546	3.97e-05	0.68	5.95e-06	3.89e-05	0.68	4.64e-05	3.92e-05	0.68	8.8e-05	3.92e-05
0.684	-5e-06	3.92e-05	0.708	6.89e-05	3.93e-05	0.684	7.12e-05	3.94e-05	0.684	9.88e-06	3.87e-05	0.684	1.96e-05	3.89e-05	0.684	7.49e-05	3.89e-05
0.688	-8.02e-06	3.94e-05	0.712	6.26e-05	3.93e-05	0.688	9.47e-05	3.96e-05	0.688	-1.24e-06	3.88e-05	0.688	3.72e-05	3.91e-05	0.688	9e-05	3.91e-05
0.692	1.41e-05	3.92e-05	0.716	3.45e-05	3.94e-05	0.692	9.86e-05	3.94e-05	0.692	-7.48e-06	3.86e-05	0.692	3.7e-05	3.89e-05	0.692	7.67e-05	3.89e-05
0.696	4.46e-06	3.92e-05	0.72	5.5e-05	3.94e-05	0.696	9.08e-05	3.94e-05	0.696	1.25e-06	3.87e-05	0.696	4.36e-05	3.89e-05	0.696	7.89e-05	3.89e-05
0.7	7.58e-06	3.91e-05	0.724	3.9e-05	4.14e-05	0.7	8.38e-05	3.93e-05	0.7	2.85e-07	3.86e-05	0.7	4.7e-05	3.88e-05	0.7	9.02e-05	3.88e-05
0.704	1.15e-05	3.92e-05	0.728	3.05e-05	4.45e-05	0.704	0.00010779	3.94e-05	0.704	1.76e-05	3.86e-05	0.704	3.43e-05	3.89e-05	0.704	6.96e-05	3.89e-05
0.708	1.28e-05	3.92e-05	0.732	5.38e-05	4.67e-05	0.708	8.39e-05	3.95e-05	0.708	1.3e-05	3.87e-05	0.708	4.22e-05	3.9e-05	0.708	7.84e-05	3.9e-05
0.712	2.19e-05	3.93e-05	0.736	6.07e-05	4.52e-05	0.712	9.12e-05	3.95e-05	0.712	-1.28e-05	3.87e-05	0.712	3.51e-05	3.9e-05	0.712	9.3e-05	3.9e-05
0.716	-4.02e-06	3.93e-05	0.74	7.64e-05	4.26e-05	0.716	9.77e-05	3.95e-05	0.716	-2.67e-06	3.88e-05	0.716	2.71e-05	3.91e-05	0.716	7.96e-05	3.91e-05
0.72	-1e-05	3.93e-05	0.744	5.41e-05	4.16e-05	0.72	9.8e-05	3.95e-05	0.72	4.84e-06	3.88e-05	0.72	4.77e-05	3.9e-05	0.72	9.09e-05	3.91e-05
0.724	-1.04e-05	4.14e-05	0.748	4.78e-05	4.12e-05	0.724	9.66e-05	4.16e-05	0.724	-7.16e-06	4.08e-05	0.724	4.03e-05	4.11e-05	0.724	8.03e-05	4.11e-05
0.728	-7.23e-06	4.45e-05	0.752	3.57e-05	4.12e-05	0.728	8.47e-05	4.47e-05	0.728	6.77e-06	4.38e-05	0.728	3.84e-05	4.42e-05	0.728	9.22e-05	4.42e-05
0.732	1.18e-05	4.66e-05	0.756	5.58e-05	4.1e-05	0.732	9.59e-05	4.69e-05	0.732	4.82e-06	4.6e-05	0.732	3.33e-05	4.63e-05	0.732	8.14e-05	4.63e-05
0.736	-1.95e-06	4.51e-05	0.76	4.75e-05	4.1e-05	0.736	0.00010395	4.54e-05	0.736	1.19e-05	4.45e-05	0.736	4.14e-05	4.48e-05	0.736	8.26e-05	4.48e-05
0.74	9.36e-06	4.25e-05	0.764	7.03e-05	4.1e-05	0.74	7.51e-05	4.28e-05	0.74	3.44e-06	4.2e-05	0.74	4.35e-05	4.23e-05	0.74	7.64e-05	4.23e-05
0.744	-9.88e-06	4.16e-05	0.768	6.25e-05	4.09e-05	0.744	0.00012449	4.18e-05	0.744	-1.53e-06	4.1e-05	0.744	3.48e-05	4.13e-05	0.744	8.61e-05	4.13e-05
0.748	-1.11e-05	4.12e-05	0.772	4.63e-05	4.09e-05	0.748	8.48e-05	4.14e-05	0.748	9.05e-06	4.06e-05	0.748	3.2e-05	4.09e-05	0.748	9.15e-05	4.09e-05
0.752	1.08e-06	4.12e-05	0.776	3.18e-05	4.1e-05	0.752	0.00012174	4.14e-05	0.752	-9.92e-06	4.06e-05	0.752	4.55e-05	4.09e-05	0.752	8.53e-05	4.09e-05
0.756	5.09e-06	4.09e-05	0.78	4.56e-05	4.09e-05	0.756	0.00010739	4.11e-05	0.756	1.48e-05	4.03e-05	0.756	4.53e-05	4.06e-05	0.756	7.44e-05	4.06e-05
0.76	7.58e-06	4.1e-05	0.784	5.54e-05	4.09e-05	0.76	9.64e-05	4.12e-05	0.76	3.74e-06	4.04e-05	0.76	3.07e-05	4.07e-05	0.76	8.14e-05	4.07e-05
0.764	-1.12e-05	4.09e-05	0.788	7.66e-05	4.22e-05	0.764	9.37e-05	4.11e-05	0.764	1.06e-06	4.04e-05	0.764	3.23e-05	4.07e-05	0.764	8.19e-05	4.07e-05
0.768	-4.51e-06	4.09e-05	0.792	5.1e-05	4.29e-05	0.768	9.64e-05	4.11e-05	0.768	-2.21e-06	4.03e-05	0.768	3.46e-05	4.06e-05	0.768	8.19e-05	4.06e-05
0.772	-3.81e-06	4.08e-05	0.796	6.23e-05	4.19e-05	0.772	9.53e-05	4.1e-05	0.772	-5.54e-06	4.03e-05	0.772	3.7e-05	4.06e-05	0.772	7.34e-05	4.06e-05
0.776	4.28e-06	4.09e-05	0.8	7.01e-05	4.17e-05	0.776	9.81e-05	4.11e-05	0.776	1.29e-05	4.03e-05	0.776	4.01e-05	4.06e-05	0.776	5.52e-05	4.06e-05
0.78	-6.31e-06	4.09e-05	0.804	6.42e-05	4.16e-05	0.78	9.3e-05	4.11e-05	0.78	7.33e-06	4.03e-05	0.78	3.68e-05	4.06e-05	0.78	8.28e-05	4.06e-05
0.784	-3.77e-07	4.09e-05	0.808	6.87e-05	4.16e-05	0.784	9.76e-05	4.11e-05	0.784	1.14e-05	4.04e-05	0.784	3.31e-05	4.06e-05	0.784	8.98e-05	4.07e-05
0.788	1.4e-05	4.22e-05	0.812	6.07e-05	4.16e-05	0.788	9.46e-05	4.24e-05	0.788	-5.64e-06	4.16e-05	0.788	2.85e-05	4.19e-05	0.788	6.94e-05	4.19e-05
0.792	2.57e-05	4.28e-05	0.816	5.43e-05	4.17e-05	0.792	7.8e-05	4.3e-05	0.792	-2.35e-06	4.22e-05	0.792	4.39e-05	4.26e-05	0.792	7.96e-05	4.26e-05
0.796	-1.18e-05	4.19e-05	0.82	4.83e-05	4.17e-05	0.796	0.00010025	4.21e-05	0.796	9.41e-06	4.13e-05	0.796	4.57e-05	4.16e-05	0.796	6.55e-05	4.16e-05
0.8	9.18e-06	4.16e-05	0.824	3.61e-05	4.17e-05	0.8	0.00010518	4.18e-05	0.8	2.39e-05	4.11e-05	0.8	3.98e-05	4.14e-05	0.8	8.72e-05	4.14e-05
0.804	-1.73e-06	4.16e-05	0.828	4.17e-05	4.17e-05	0.804	9.83e-05	4.18e-05	0.804	5.95e-06	4.1e-05	0.804	3.26e-05	4.13e-05	0.804	7.12e-05	4.13e-05
0.808	-1.01e-05	4.15e-05	0.832	5.5e-05	4.19e-05	0.808	0.00010374	4.18e-05	0.808	1.78e-05	4.1e-05	0.808	3.98e-05	4.13e-05	0.808	7.77e-05	4.13e-05
0.812	3.51e-06	4.16e-05	0.836	7.34e-05	4.19e-05	0.812	8.17e-05	4.18e-05	0.812	1.23e-05	4.1e-05	0.812	3.94e-05	4.13e-05	0.812	8.81e-05	4.13e-05
0.816	2.04e-05	4.16e-05	0.84	4.62e-05	4.16e-05	0.816	7.96e-05	4.18e-05	0.816	-1.27e-05	4.11e-05	0.816	4.76e-05	4.14e-05	0.816	7.34e-05	4.14e-05
0.82	1.85e-05	4.17e-05	0.844	6.86e-05	4.27e-05	0.82	9.62e-05	4.19e-05	0.82	7.65e-06	4.11e-05	0.82	3.21e-05	4.14e-05	0.82	8.44e-05	4.14e-05
0.824	-5.7e-06	4.17e-05	0.848	5.39e-05	4.69e-05	0.824	0.00011673	4.19e-05	0.824	4.57e-06	4.11e-05	0.824	4.38e-05	4.14e-05	0.824	9.03e-05	4.14e-05
0.828	3.04e-06	4.16e-05	0.852	6.41e-05	5.03e-05	0.828	9.22e-05	4.18e-05	0.828	1.76e-05	4.11e-05	0.828	4.68e-05	4.14e-05	0.828	7.06e-05	4.14e-05
0.832	9e-06	4.18e-05	0.856	4.65e-05	5.38e-05	0.832	9.3e-05	4.21e-05	0.832	1.04e-05	4.13e-05	0.832	4.44e-05	4.16e-05	0.832	7.95e-05	4.16e-05
0.836	2.8e-05	4.19e-05	0.86	6.87e-05	5.78e-05	0.836	8.79e-05	4.21e-05	0.836	-1.9e-05	4.13e-05	0.836	4.3e-05	4.16e-05	0.836	7.59e-05	4.16e-05
0.84	-1.38e-05	4.15e-05	0.864	8.63e-05	6.23e-05	0.84	9.43e-05	4.18e-05	0.84	1.54e-05	4.1e-05	0.84	3.88e-05	4.13e-05	0.84	9.19e-05	4.13e-05
0.844	7.09e-06	4.26e-05	0.868	8.64e-05	6.76e-05	0.844	0.00010385	4.29e-05	0.844	-2.55e-06	4.21e-05	0.844	4.55e-05	4.24e-05	0.844	8.64e-05	4.24e-05
0.848	-1.27e-05	4.68e-05	0.872	4.06e-05	7.37e-05	0.848	0.00012325	4.71e-05	0.848	4.62e-06	4.62e-05	0.848	2.55e-05	4.66e-05	0.848	9.26e-05	4.66e-05
0.852	5.92e-06	5.02e-05	0.876	8.17e-05	8.32e-05	0.852	9.24e-05	5.05e-05	0.852	-5.67e-06	4.96e-05	0.852	3.69e-05	4.99e-05	0.852	8.14e-05	4.99e-05
0.856	7.86e-06	5.37e-05	0.88	5.38e-05	9.77e-05	0.856	8.44e-05	5.4e-05	0.856	1.53e-06	5.3e-05	0.856	2.65e-05	5.34e-05	0.856	7.53e-05	5.34e-05
0.86	-3.68e-06	5.77e-05	0.884	5.37e-05	0.00012235	0.86	6.39e-05	5.8e-05	0.86	7.63e-06	5.7e-05	0.86	4.03e-05	5.74e-05	0.86	7.11e-05	5.74e-05
0.864	1.37e-05	6.22e-05	0.888	9.78e-06	0.00020126	0.864	0.00010101	6.25e-05	0.864	1.52e-05	6.14e-05	0.864	4.3e-05	6.19e-05	0.864	8.39e-05	6.19e-05
0.868	2.85e-05	6.75e-05	0.892	0.00046217	0.00078207	0.868	6.42e-05	6.78e-05	0.868	-7.76e-06	6.66e-05	0.868	2.31e-05	6.71e-05	0.868	6.41e-05	6.71e-05
0.872	-1.32e-05	7.37e-05				0.872	8.36e-05	7.41e-05	0.872	-3.33e-05	7.27e-05	0.872	1.68e-05	7.33e-05	0.872	8.97e-05	7.33e-05
0.876	-2.07e-05	8.31e-05				0.876	8.16e-05	8.36e-05	0.876	2.94e-05	8.21e-05	0.876	3.16e-05	8.27e-05	0.876	7.33e-05	8.27e-05
0.88	-4.58e-05	9.76e-05				0.88	8.37e-05	9.82e-05	0.88	-1.99e-05	9.64e-05	0.88	2.73e-05	9.71e-05	0.88	7.33e-05	9.71e-05
0.884	4.88e-05	0.00012218				0.884	6.7e-05	0.00012282	0.884	4.84e-06	0.00012063	0.884	-1.47e-05	0.000122	0.884	6.09e-05	0.00012152
0.888	2.9e-09	0.0002008				0.888	1.3e-05	0.0002024	0.888	-1.22e-05	0.00019846	0.888	-7.25e-06	0.0002	0.888	0.00010681	0.00020001
0.892	9.02e-05	0.0007843				0.892	0.00016764	0.0007895	0.892	-0.0002735	0.00077266	0.892	1.4e-05	0.000777	0.892	3.31e-05	0.0007779
0.896	0	0				0.896	0	0	0.896	0	0	0.896	0	0	0.896	0	0
0.9	0	0				0.9	0	0	0.9	0	0	0.9	0	0	0.9	0	0
0.904	0	0				0.904	0	0	0.904	0	0	0.904	0	0	0.904	0	0
0.908	0	0				0.908	0	0	0.908	0	0	0.908	0	0	0.908	0	0
0.912	0	0				0.912	0	0	0.912	0	0	0.912	0	0	0.912	0	0
0.916	0	0				0.916	0	0	0.916	0	0	0.916	0	0	0.916	0	0
0.92	0	0				0.92	0	0	0.92	0	0	0.92	0	0	0.92	0	0
0.924	0	0				0.924	0	0	0.924	0	0	0.924	0	0	0.924	0	0
0.928	0	0				0.928	0	0	0.928	0	0	0.928	0	0	0.928	0	0
0.932	0	0				0.932	0	0	0.932	0	0	0.932	0	0	0.932	0	0
0.936	0	0				0.936	0	0	0.936	0	0	0.936	0	0	0.936	0	0

## Sheet: Fig.S4
fig.S4	Raw ITC data
Raw ITC for rCbl shown in fig.2f				Raw ITC for rCbl shown in fig. 4d				Raw ITC data for M2				Raw ITC data for M3
	lignd to RNA	ligand to buffer			lignd to RNA	ligand to buffer			lignd to RNA	ligand to buffer			lignd to RNA	ligand to buffer
time	DP	DP		time	DP	DP		time	DP	DP		time	DP	DP
5	8.33576	8.36771		5	8.37222	8.43532		5	8.28988	8.32316		5	8.59038	8.46702
6	8.33539	8.368		6	8.37223	8.43531		6	8.29078	8.32105		6	8.59003	8.46746
7	8.33548	8.36636		7	8.37201	8.43514		7	8.29212	8.31998		7	8.59009	8.46816
8	8.33531	8.36633		8	8.37228	8.43625		8	8.2929	8.31979		8	8.58988	8.46986
9	8.33519	8.36498		9	8.37127	8.43781		9	8.29348	8.32076		9	8.59223	8.47021
10	8.33464	8.36355		10	8.37139	8.43631		10	8.29364	8.32254		10	8.59513	8.46953
11	8.3338	8.36144		11	8.37187	8.43523		11	8.29254	8.32351		11	8.59628	8.46846
12	8.33439	8.36106		12	8.37439	8.43589		12	8.29146	8.32456		12	8.59811	8.46716
13	8.33512	8.36192		13	8.3749	8.4352		13	8.29061	8.32626		13	8.59989	8.46614
14	8.33488	8.36238		14	8.3751	8.43409		14	8.29126	8.32693		14	8.59866	8.46537
15	8.33503	8.3633		15	8.37749	8.43498		15	8.29122	8.3265		15	8.59674	8.4639
16	8.33532	8.36578		16	8.3789	8.43558		16	8.29199	8.32739		16	8.59641	8.46315
17	8.33434	8.36744		17	8.38005	8.43589		17	8.2916	8.32776		17	8.59473	8.46339
18	8.33338	8.36575		18	8.38138	8.43546		18	8.2918	8.32712		18	8.59339	8.46417
19	8.33306	8.36489		19	8.38237	8.43564		19	8.29074	8.32615		19	8.59332	8.46499
20	8.33225	8.36397		20	8.3803	8.43504		20	8.2909	8.32628		20	8.59383	8.46633
21	8.33171	8.36204		21	8.37881	8.43479		21	8.28929	8.32537		21	8.59389	8.46716
22	8.33251	8.35999		22	8.3763	8.43434		22	8.28936	8.32495		22	8.5938	8.46766
23	8.33367	8.35942		23	8.37479	8.43402		23	8.2895	8.32472		23	8.59414	8.46684
24	8.33467	8.35934		24	8.37463	8.43365		24	8.28926	8.32527		24	8.59403	8.46568
25	8.33559	8.35917		25	8.3756	8.43363		25	8.28952	8.32649		25	8.59472	8.46542
26	8.33698	8.359		26	8.3771	8.43406		26	8.29027	8.32803		26	8.59471	8.46484
27	8.33725	8.36041		27	8.37934	8.43468		27	8.29048	8.32758		27	8.59531	8.46423
28	8.3371	8.3606		28	8.38001	8.43417		28	8.29135	8.32832		28	8.59524	8.46386
29	8.33679	8.36007		29	8.37944	8.43354		29	8.29089	8.32903		29	8.59569	8.46463
30	8.33696	8.36069		30	8.37931	8.43399		30	8.29012	8.32833		30	8.59483	8.46512
31	8.33645	8.36189		31	8.37904	8.43308		31	8.29018	8.32886		31	8.59476	8.46547
32	8.33585	8.36238		32	8.37777	8.43218		32	8.29046	8.33023		32	8.59479	8.46662
33	8.3352	8.36337		33	8.37679	8.43202		33	8.28943	8.33023		33	8.59603	8.46799
34	8.33535	8.36424		34	8.37687	8.43269		34	8.29033	8.32956		34	8.59621	8.46811
35	8.33618	8.36477		35	8.37624	8.43147		35	8.29156	8.32961		35	8.59624	8.46741
36	8.33652	8.36456		36	8.37432	8.43119		36	8.29167	8.3291		36	8.59535	8.46782
37	8.33645	8.36263		37	8.37349	8.43066		37	8.29081	8.32854		37	8.59461	8.46741
38	8.33671	8.36331		38	8.37388	8.43129		38	8.29092	8.32781		38	8.59336	8.4676
39	8.33532	8.36381		39	8.37386	8.43153		39	8.28999	8.32765		39	8.59243	8.46664
40	8.33361	8.36361		40	8.37482	8.43254		40	8.2886	8.32701		40	8.5926	8.46657
41	8.33216	8.36305		41	8.37575	8.43393		41	8.28907	8.32588		41	8.59284	8.46644
42	8.33225	8.36495		42	8.37486	8.43403		42	8.28874	8.32483		42	8.59296	8.4658
43	8.3324	8.36403		43	8.3739	8.43421		43	8.28894	8.32523		43	8.59252	8.46415
44	8.33325	8.36375		44	8.37264	8.4339		44	8.28988	8.32528		44	8.59259	8.46429
45	8.33429	8.36359		45	8.37106	8.43348		45	8.29098	8.32579		45	8.59303	8.46509
46	8.33594	8.3634		46	8.37037	8.43261		46	8.29131	8.3258		46	8.59394	8.46523
47	8.33616	8.36185		47	8.37089	8.43365		47	8.29283	8.32519		47	8.59368	8.46553
48	8.3354	8.362		48	8.3712	8.43301		48	8.29306	8.32387		48	8.59481	8.4655
49	8.3356	8.36165		49	8.37206	8.43242		49	8.29387	8.3231		49	8.59543	8.4662
50	8.33633	8.36082		50	8.372	8.43179		50	8.29343	8.32154		50	8.59563	8.46618
51	8.33541	8.36191		51	8.37166	8.43225		51	8.29289	8.32074		51	8.59572	8.46464
52	8.3345	8.36387		52	8.37142	8.4304		52	8.29249	8.32177		52	8.59659	8.46389
53	8.33534	8.36453		53	8.37118	8.42934		53	8.29237	8.32281		53	8.59689	8.46446
54	8.33486	8.36496		54	8.37093	8.42819		54	8.29123	8.32325		54	8.59742	8.46403
55	8.33448	8.36637		55	8.37091	8.42806		55	8.29148	8.32354		55	8.59719	8.4636
56	8.33464	8.36497		56	8.37018	8.42748		56	8.29139	8.3237		56	8.59619	8.46515
57	8.33538	8.36376		57	8.36988	8.42742		57	8.29099	8.32368		57	8.59589	8.46532
58	8.33518	8.3628		58	8.36872	8.42862		58	8.29076	8.32333		58	8.59528	8.46446
59	8.33553	8.36253		59	8.36886	8.42966		59	8.29087	8.32296		59	8.59347	8.4642
60	8.33428	8.36213		60	8.37028	8.42958		60	8.29084	8.32302		60	8.59243	8.46442
1				1				61	8.29148	8.32373		1
61	8.33562	8.36355		61	8.37228	8.42954		62	8.29034	8.32177		61	8.59351	8.46326
62	8.33503	8.36256		62	8.36777	8.42973		63	8.28511	8.31605		62	8.59386	8.46401
63	8.32556	8.36213		63	8.33096	8.42744		64	8.27847	8.31085		63	8.59256	8.46313
64	8.3121	8.36215		64	8.27912	8.42373		65	8.27341	8.30572		64	8.5948	8.46056
65	8.29983	8.36132		65	8.23394	8.4216		66	8.26962	8.30063		65	8.59674	8.45879
66	8.28852	8.36033		66	8.19748	8.42015		67	8.26782	8.29887		66	8.59377	8.45834
67	8.28139	8.36195		67	8.17573	8.41966		68	8.27075	8.30094		67	8.58813	8.45685
68	8.28469	8.36227		68	8.19665	8.42159		69	8.27583	8.30383		68	8.58295	8.45799
69	8.295	8.3613		69	8.23873	8.4261		70	8.27935	8.30646		69	8.57455	8.45998
70	8.30658	8.36149		70	8.27773	8.42864		71	8.28182	8.30865		70	8.56634	8.46111
71	8.31575	8.36122		71	8.3104	8.43061		72	8.28383	8.31104		71	8.56324	8.46276
72	8.32553	8.36047		72	8.33663	8.4328		73	8.2848	8.31249		72	8.56297	8.46339
73	8.33367	8.36081		73	8.35446	8.43337		74	8.285	8.31387		73	8.56397	8.46358
74	8.33992	8.36176		74	8.36544	8.43214		75	8.28621	8.31611		74	8.56794	8.46484
75	8.34392	8.36238		75	8.37407	8.43215		76	8.28633	8.31743		75	8.57397	8.4644
76	8.3479	8.36278		76	8.38191	8.43059		77	8.28671	8.31669		76	8.57907	8.46427
77	8.3482	8.3631		77	8.38826	8.42907		78	8.28746	8.31777		77	8.58533	8.46484
78	8.34819	8.36307		78	8.39271	8.42882		79	8.28901	8.31782		78	8.59071	8.4639
79	8.34699	8.3631		79	8.39645	8.4294		80	8.28935	8.3174		79	8.59393	8.46253
80	8.34594	8.36315		80	8.39825	8.4297		81	8.29031	8.31756		80	8.5931	8.46268
81	8.34448	8.36329		81	8.3976	8.42988		82	8.29086	8.31834		81	8.59088	8.46198
82	8.34321	8.36298		82	8.39567	8.43048		83	8.29173	8.31895		82	8.58873	8.46184
83	8.34249	8.36339		83	8.39436	8.43129		84	8.29194	8.31944		83	8.58709	8.46287
84	8.34264	8.36331		84	8.39233	8.4319		85	8.29203	8.32042		84	8.58553	8.46347
85	8.34209	8.36316		85	8.38982	8.43193		86	8.29183	8.32059		85	8.58664	8.46371
86	8.34188	8.3634		86	8.38731	8.43198		87	8.29249	8.31981		86	8.58755	8.46341
87	8.34223	8.36336		87	8.38526	8.43164		88	8.29228	8.3195		87	8.588	8.46266
88	8.34084	8.36246		88	8.38308	8.43054		89	8.29157	8.31892		88	8.58893	8.46218
89	8.33928	8.36215		89	8.38058	8.42947		90	8.29099	8.31779		89	8.58969	8.46167
90	8.33941	8.36279		90	8.37762	8.42972		91	8.29131	8.31846		90	8.58987	8.46062
91	8.33894	8.36276		91	8.37667	8.43057		92	8.2914	8.31955		91	8.59088	8.46083
92	8.3378	8.3639		92	8.37538	8.43081		93	8.29106	8.31877		92	8.59214	8.46211
93	8.33751	8.36461		93	8.37527	8.43134		94	8.29193	8.31847		93	8.59362	8.46308
94	8.33812	8.36495		94	8.37549	8.43227		95	8.29299	8.31807		94	8.59567	8.46235
95	8.33745	8.36396		95	8.37566	8.43099		96	8.29359	8.31808		95	8.59727	8.46224
96	8.33723	8.36394		96	8.37421	8.43047		97	8.2936	8.31813		96	8.59788	8.46232
97	8.33675	8.36323		97	8.37365	8.43044		98	8.29362	8.31878		97	8.59667	8.46055
98	8.33605	8.36348		98	8.37265	8.42945		99	8.29445	8.31943		98	8.59405	8.45886
99	8.33498	8.36267		99	8.37176	8.42814		100	8.29523	8.31953		99	8.59208	8.45933
100	8.334	8.36218		100	8.37191	8.42783		101	8.29484	8.31824		100	8.59067	8.45964
101	8.33307	8.3615		101	8.37206	8.42751		102	8.29451	8.31818		101	8.58998	8.45883
102	8.33391	8.36194		102	8.37294	8.42659		103	8.29514	8.31849		102	8.59069	8.45969
103	8.33546	8.36152		103	8.37285	8.42697		104	8.29393	8.31735		103	8.59291	8.46015
104	8.3361	8.36185		104	8.37266	8.42673		105	8.29255	8.31698		104	8.59309	8.46063
105	8.33621	8.36307		105	8.37207	8.42614		106	8.29175	8.31646		105	8.59357	8.45982
106	8.33658	8.36338		106	8.37069	8.42604		107	8.29087	8.31524		106	8.59431	8.45983
107	8.33533	8.36289		107	8.36871	8.42627		108	8.29032	8.31517		107	8.59429	8.45898
108	8.33517	8.36303		108	8.36665	8.42623		109	8.29055	8.31546		108	8.59352	8.45912
109	8.33392	8.36411		109	8.36556	8.42735		110	8.2909	8.31497		109	8.59361	8.45826
110	8.33408	8.36372		110	8.36569	8.42751		111	8.2915	8.31429		110	8.59392	8.4583
111	8.33365	8.36327		111	8.36666	8.42766		112	8.2923	8.31452		111	8.59358	8.4578
112	8.33397	8.36385		112	8.36698	8.42795		113	8.29246	8.31323		112	8.59308	8.45796
113	8.33229	8.36453		113	8.36734	8.42773		114	8.29258	8.31311		113	8.59168	8.45693
114	8.33273	8.36472		114	8.36751	8.42762		115	8.29208	8.31338		114	8.5906	8.45691
115	8.33317	8.36499		115	8.36502	8.42894		116	8.29282	8.31498		115	8.58948	8.45682
116	8.33343	8.36657		116	8.36196	8.4285		117	8.29257	8.31585		116	8.58932	8.45646
117	8.33397	8.3673		117	8.35816	8.42823		118	8.2925	8.31682		117	8.58917	8.45598
118	8.33442	8.36711		118	8.35479	8.42835		119	8.29157	8.31704		118	8.59096	8.45661
119	8.33432	8.36636		119	8.35151	8.42771		120	8.29074	8.31708		119	8.59257	8.45707
120	8.33529	8.36666		120	8.35069	8.42773		121	8.28935	8.31806		120	8.59366	8.45763
121	8.33557	8.36637		121	8.3507	8.42868		122	8.28969	8.31823		121	8.59472	8.45871
122	8.33544	8.36572		122	8.35179	8.42903		123	8.29053	8.31871		122	8.59552	8.45914
123	8.336	8.36614		123	8.35403	8.42823		124	8.29237	8.31873		123	8.59638	8.45907
124	8.33672	8.36648		124	8.35636	8.42777		125	8.29357	8.31925		124	8.59609	8.45982
125	8.33577	8.36605		125	8.35779	8.42673		126	8.29444	8.31802		125	8.59551	8.4615
126	8.33551	8.36523		126	8.35897	8.42578		127	8.29391	8.31682		126	8.59475	8.46296
127	8.33506	8.36394		127	8.36198	8.42521		128	8.29362	8.31577		127	8.59483	8.46454
128	8.33532	8.36223		128	8.36435	8.4253		129	8.29236	8.31564		128	8.59419	8.46593
129	8.33454	8.36254		129	8.36741	8.42505		130	8.29272	8.31628		129	8.59372	8.46595
130	8.33459	8.36322		130	8.37144	8.42537		131	8.29264	8.31599		130	8.59481	8.46494
131	8.33496	8.36442		131	8.37506	8.426		132	8.29351	8.31562		131	8.59529	8.46266
132	8.33512	8.36577		132	8.37637	8.4266		133	8.2941	8.31493		132	8.59539	8.46072
133	8.33434	8.36718		133	8.37599	8.42731		134	8.29545	8.31396		133	8.59538	8.45873
134	8.33436	8.36602		134	8.37492	8.42753		135	8.29465	8.31276		134	8.59596	8.45611
135	8.33304	8.36474		135	8.37221	8.42627		136	8.29454	8.31223		135	8.59516	8.45472
136	8.33247	8.36394		136	8.37092	8.42599		137	8.2949	8.31231		136	8.59495	8.45444
137	8.3318	8.36503		137	8.37087	8.42573		138	8.29423	8.31251		137	8.59519	8.45336
138	8.33191	8.36511		138	8.37186	8.42532		139	8.2945	8.31292		138	8.595	8.45336
139	8.33221	8.3659		139	8.37178	8.42609		140	8.29649	8.31284		139	8.59527	8.45442
140	8.33318	8.36661		140	8.37206	8.42768		141	8.29741	8.31327		140	8.59416	8.45481
141	8.33275	8.36607		141	8.3717	8.42735		142	8.29716	8.31329		141	8.59366	8.45495
142	8.33254	8.36311		142	8.3702	8.42704		143	8.29744	8.31299		142	8.59353	8.4565
143	8.33298	8.36266		143	8.36851	8.42704		144	8.29655	8.31315		143	8.59387	8.45692
144	8.33239	8.36211		144	8.36721	8.42717		145	8.29547	8.31283		144	8.59392	8.45698
145	8.33286	8.36197		145	8.36599	8.42679		146	8.29514	8.31232		145	8.5951	8.4563
146	8.33385	8.36251		146	8.36431	8.42777		147	8.29551	8.31205		146	8.59594	8.45694
147	8.33439	8.36392		147	8.3634	8.4281		148	8.29466	8.31276		147	8.59559	8.45645
148	8.33586	8.36457		148	8.36211	8.42772		149	8.294	8.31242		148	8.59507	8.4567
149	8.33674	8.36566		149	8.36171	8.42658		150	8.29347	8.31189		149	8.59535	8.45772
150	8.33653	8.36525		150	8.36122	8.42657		151	8.2924	8.31124		150	8.59512	8.45911
151	8.3362	8.36637		151	8.36115	8.42634		152	8.29139	8.31122		151	8.59638	8.45893
152	8.33645	8.36657		152	8.36007	8.42557		153	8.29169	8.31094		152	8.59898	8.45999
153	8.33394	8.36577		153	8.36152	8.42542		154	8.29134	8.31105		153	8.60116	8.46097
154	8.3342	8.36577		154	8.36269	8.42514		155	8.29202	8.31173		154	8.60304	8.46157
155	8.33448	8.36671		155	8.36472	8.42536		156	8.29256	8.31272		155	8.60528	8.46197
156	8.33458	8.36593		156	8.36599	8.42424		157	8.29397	8.31254		156	8.60398	8.46329
157	8.33551	8.36668		157	8.36744	8.42473		158	8.29461	8.31267		157	8.60253	8.46231
158	8.33603	8.36719		158	8.36674	8.42585		159	8.29513	8.3121		158	8.60141	8.46143
159	8.33483	8.36663		159	8.36652	8.42634		160	8.29414	8.31142		159	8.59927	8.45939
160	8.3344	8.3664		160	8.36663	8.4253		161	8.29332	8.31069		160	8.59788	8.45809
161	8.33446	8.36599		161	8.36788	8.4252		162	8.29138	8.31021		161	8.59823	8.45604
162	8.33333	8.36565		162	8.36946	8.42527		163	8.29064	8.30936		162	8.59651	8.45457
163	8.33371	8.36544		163	8.37149	8.42452		164	8.29088	8.30946		163	8.59482	8.45302
164	8.33525	8.36549		164	8.3723	8.42455		165	8.29154	8.30891		164	8.59386	8.4523
165	8.33545	8.36593		165	8.37268	8.42524		166	8.29198	8.30891		165	8.59311	8.45099
166	8.33414	8.36616		166	8.37199	8.42631		167	8.29298	8.30904		166	8.59269	8.45081
167	8.33452	8.36511		167	8.37026	8.42622		168	8.29392	8.30969		167	8.59399	8.45077
168	8.33394	8.36571		168	8.36875	8.42717		169	8.29388	8.30967		168	8.59445	8.45101
169	8.33242	8.36587		169	8.36761	8.42704		170	8.29438	8.3107		169	8.59401	8.45266
170	8.33232	8.36604		170	8.36717	8.42603		171	8.29473	8.31065		170	8.59338	8.45379
171	8.33392	8.36553		171	8.36769	8.42487		172	8.29459	8.30993		171	8.59232	8.45388
172	8.33447	8.36581		172	8.36891	8.42365		173	8.29356	8.30878		172	8.59167	8.45445
173	8.33493	8.36526		173	8.36996	8.42231		174	8.29338	8.308		173	8.59168	8.45592
174	8.33592	8.36485		174	8.37151	8.42177		175	8.29308	8.30646		174	8.59284	8.45537
175	8.33547	8.36431		175	8.37083	8.42229		176	8.29405	8.3058		175	8.59262	8.45567
176	8.33469	8.36449		176	8.3715	8.42231		177	8.29459	8.30586		176	8.59346	8.45732
177	8.33534	8.36522		177	8.3706	8.42262		178	8.29547	8.30567		177	8.59329	8.4581
178	8.33575	8.36583		178	8.36897	8.4222		179	8.296	8.30564		178	8.59359	8.45845
179	8.33565	8.36562		179	8.36667	8.4226		180	8.29496	8.30659		179	8.59342	8.45992
180	8.33596	8.36486		180	8.36694	8.42277		181	8.29319	8.30742		180	8.59298	8.46248
181	8.33608	8.36546		181	8.36533	8.42308		182	8.29294	8.30791		181	8.59197	8.46304
182	8.33549	8.36454		182	8.36559	8.42309		183	8.29321	8.30891		182	8.59165	8.46357
183	8.33611	8.36469		183	8.36536	8.42405		184	8.29269	8.30985		183	8.59147	8.46366
184	8.33575	8.36451		184	8.36526	8.42553		185	8.2937	8.30925		184	8.59202	8.46347
185	8.33604	8.36434		185	8.36361	8.42581		186	8.29439	8.30881		185	8.59388	8.46129
186	8.33668	8.36404		186	8.36242	8.4252		187	8.29368	8.3093		186	8.59469	8.45966
187	8.33671	8.3643		187	8.36094	8.4247		188	8.29343	8.30935		187	8.59501	8.45867
188	8.33602	8.36303		188	8.36124	8.42469		189	8.29387	8.30873		188	8.59398	8.45695
189	8.33633	8.36274		189	8.36252	8.42262		190	8.29399	8.30905		189	8.59158	8.45504
190	8.33575	8.36359		190	8.36357	8.42254		191	8.29481	8.30912		190	8.58965	8.45394
191	8.33455	8.36305		191	8.36444	8.42323		192	8.29638	8.30893		191	8.58883	8.45259
192	8.33363	8.36298		192	8.36716	8.42468		193	8.29598	8.30744		192	8.58814	8.45172
193	8.33295	8.36268		193	8.36913	8.42357		194	8.29221	8.30723		193	8.58924	8.4511
194	8.33229	8.36322		194	8.37142	8.42358		195	8.28768	8.30691		194	8.59092	8.45165
195	8.33274	8.36323		195	8.37258	8.42351		196	8.28175	8.30646		195	8.59048	8.45035
196	8.3334	8.36401		196	8.37406	8.42371		197	8.27609	8.3061		196	8.59088	8.45138
197	8.33363	8.3626		197	8.37322	8.42178		198	8.2722	8.30668		197	8.59126	8.45151
198	8.33423	8.36283		198	8.37128	8.42182		199	8.27265	8.30641		198	8.59094	8.45183
199	8.33517	8.36351		199	8.36761	8.42212		200	8.27501	8.30631		199	8.59047	8.45137
200	8.33538	8.36352		200	8.36715	8.42187		201	8.27862	8.30592		200	8.59167	8.45302
201	8.33511	8.36303		201	8.36573	8.4208		202	8.28207	8.30529		201	8.59141	8.45336
202	8.33408	8.36432		202	8.36545	8.42167		203	8.28494	8.30485		202	8.59149	8.45403
203	8.3348	8.36525		203	8.36572	8.42179		204	8.2873	8.30576		203	8.59111	8.45404
204	8.33545	8.3653		204	8.36661	8.42142		205	8.28906	8.30569		204	8.59132	8.45375
205	8.33479	8.36545		205	8.36588	8.42013		206	8.28996	8.30502		205	8.59111	8.45397
206	8.33513	8.36593		206	8.36455	8.41969		207	8.28999	8.30482		206	8.59195	8.45348
207	8.33629	8.36628		207	8.36426	8.41925		208	8.29112	8.30461		207	8.59211	8.45304
208	8.33592	8.3651		208	8.3647	8.41961		209	8.29176	8.30406		208	8.59214	8.45388
209	8.33531	8.36504		209	8.36482	8.41929		210	8.29238	8.30477		209	8.59177	8.45472
210	8.33561	8.36542		210	8.3658	8.42028		211	8.2947	8.30587		210	8.59178	8.45479
211	8.33643	8.36517		211	8.36776	8.421		212	8.29757	8.30599		211	8.59146	8.45477
212	8.33732	8.36535		212	8.36757	8.42113		213	8.29882	8.30586		212	8.59178	8.4554
213	8.33712	8.36633		213	8.36711	8.42067		214	8.2999	8.30643		213	8.59142	8.45458
214	8.33737	8.36568		214	8.36651	8.42122		215	8.30074	8.30575		214	8.59139	8.45395
215	8.3376	8.366		215	8.365	8.42221		216	8.29955	8.30582		215	8.59145	8.45356
216	8.33624	8.36685		216	8.36358	8.42314		217	8.29863	8.30633		216	8.59084	8.45367
217	8.33592	8.36725		217	8.36298	8.42413		218	8.29716	8.3069		217	8.59054	8.45377
218	8.33637	8.36701		218	8.36234	8.42488		219	8.29552	8.30706		218	8.59075	8.45438
219	8.33588	8.36776		219	8.36233	8.42533		220	8.29327	8.30711		219	8.59057	8.45438
220	8.33565	8.36778		220	8.36464	8.42412		221	8.29219	8.30565		220	8.5899	8.45423
221	8.33645	8.36716		221	8.36779	8.42359		222	8.29094	8.30483		221	8.59008	8.45437
222	8.33602	8.3673		222	8.37056	8.42314		223	8.29129	8.30462		222	8.5895	8.45406
223	8.33552	8.36734		223	8.37235	8.4225		224	8.29127	8.30398		223	8.58999	8.45396
224	8.33498	8.36694		224	8.37389	8.42242		225	8.29207	8.30445		224	8.59124	8.45404
225	8.33394	8.36613		225	8.37301	8.42273		226	8.29232	8.30579		225	8.59323	8.45424
226	8.3341	8.36589		226	8.37168	8.4229		227	8.29215	8.30611		226	8.59354	8.45383
227	8.33458	8.36543		227	8.36964	8.42303		228	8.29135	8.30582		227	8.59338	8.45413
228	8.33504	8.36495		228	8.36846	8.42329		229	8.29172	8.30568		228	8.59304	8.4543
229	8.33504	8.36583		229	8.36806	8.4231		230	8.29126	8.30526		229	8.59287	8.45462
230	8.33601	8.36587		230	8.36619	8.42323		231	8.29184	8.30468		230	8.5911	8.45509
231	8.33633	8.36625		231	8.36512	8.42168		232	8.29142	8.30516		231	8.59084	8.45483
232	8.33685	8.36617		232	8.36353	8.42054		233	8.29117	8.30528		232	8.59124	8.45446
233	8.33698	8.36625		233	8.36299	8.41975		234	8.29091	8.30452		233	8.59036	8.45311
234	8.33732	8.36535		234	8.36295	8.41931		235	8.29053	8.30405		234	8.58962	8.45192
235	8.33749	8.36641		235	8.36408	8.41923		236	8.29012	8.30428		235	8.58935	8.44975
236	8.33728	8.36592		236	8.36382	8.42		237	8.29105	8.30306		236	8.58878	8.45012
237	8.3369	8.36609		237	8.36452	8.42097		238	8.29181	8.30366		237	8.58772	8.44997
238	8.3362	8.36753		238	8.36396	8.42124		239	8.29171	8.30342		238	8.58786	8.4503
239	8.33664	8.36806		239	8.36278	8.42121		240	8.29222	8.30256		239	8.58776	8.45166
240	8.33731	8.36656		240	8.3624	8.42003		241	8.29284	8.30169		240	8.58837	8.45336
2				2				242	8.29074	8.30187		2
241	8.33773	8.36734		241	8.36155	8.41972		243	8.28155	8.29525		241	8.58917	8.45347
242	8.33634	8.36692		242	8.35915	8.41757		244	8.26544	8.28406		242	8.5911	8.45496
243	8.32534	8.36368		243	8.32437	8.41422		245	8.24401	8.2679		243	8.59135	8.45428
244	8.29738	8.35975		244	8.23649	8.40777		246	8.22029	8.25094		244	8.59163	8.44956
245	8.25246	8.35364		245	8.10158	8.39863		247	8.20405	8.23556		245	8.59184	8.44236
246	8.19416	8.34651		246	7.92882	8.38917		248	8.19961	8.22748		246	8.59043	8.43433
247	8.1361	8.34207		247	7.74918	8.38269		249	8.20672	8.22773		247	8.58375	8.42491
248	8.09662	8.34114		248	7.62368	8.38105		250	8.22186	8.23613		248	8.56942	8.42099
249	8.0822	8.34334		249	7.57734	8.38551		251	8.23997	8.24602		249	8.54857	8.42184
250	8.09301	8.349		250	7.60191	8.39589		252	8.25494	8.25582		250	8.52301	8.42685
251	8.12714	8.35619		251	7.68813	8.40767		253	8.26735	8.26579		251	8.4976	8.43355
252	8.16977	8.36229		252	7.80613	8.41893		254	8.27568	8.27386		252	8.47688	8.44202
253	8.21177	8.36678		253	7.92221	8.42587		255	8.28189	8.27996		253	8.46742	8.44788
254	8.25012	8.3683		254	8.02849	8.43084		256	8.28623	8.28465		254	8.46887	8.45178
255	8.2838	8.36968		255	8.12268	8.43177		257	8.28789	8.28871		255	8.48001	8.45458
256	8.31113	8.36972		256	8.20161	8.43088		258	8.28855	8.29042		256	8.49719	8.45676
257	8.33313	8.36885		257	8.26401	8.42916		259	8.28924	8.29157		257	8.51905	8.45657
258	8.3481	8.36851		258	8.31435	8.42832		260	8.29016	8.29127		258	8.54261	8.45496
259	8.35812	8.36904		259	8.35488	8.42647		261	8.29175	8.29266		259	8.56334	8.45421
260	8.36495	8.36861		260	8.38932	8.42596		262	8.29368	8.29288		260	8.58211	8.45383
261	8.36844	8.36807		261	8.41996	8.42608		263	8.29459	8.29405		261	8.59782	8.45336
262	8.37045	8.36782		262	8.44527	8.42495		264	8.29619	8.29477		262	8.6092	8.45272
263	8.37271	8.36734		263	8.46471	8.42359		265	8.29655	8.29719		263	8.61535	8.45373
264	8.37483	8.36669		264	8.47471	8.4222		266	8.29759	8.29812		264	8.61741	8.45359
265	8.37589	8.36624		265	8.47605	8.42033		267	8.29811	8.29867		265	8.61554	8.45261
266	8.37623	8.36619		266	8.4703	8.41767		268	8.29848	8.30012		266	8.60925	8.45118
267	8.37512	8.36583		267	8.46005	8.41575		269	8.29847	8.30084		267	8.60076	8.45114
268	8.37347	8.36584		268	8.44609	8.41474		270	8.29801	8.30075		268	8.59256	8.45062
269	8.3707	8.36596		269	8.43226	8.41326		271	8.29679	8.30158		269	8.58651	8.44953
270	8.36798	8.36682		270	8.41885	8.4123		272	8.29734	8.30293		270	8.57984	8.44905
271	8.36433	8.36737		271	8.40739	8.4122		273	8.29711	8.30242		271	8.57347	8.44944
272	8.3613	8.36863		272	8.39723	8.411		274	8.29665	8.30258		272	8.56862	8.44937
273	8.358	8.36834		273	8.38881	8.41021		275	8.29779	8.30246		273	8.56549	8.44867
274	8.35584	8.36801		274	8.38293	8.41128		276	8.29862	8.3024		274	8.56161	8.44888
275	8.35269	8.36764		275	8.37696	8.41209		277	8.29837	8.30192		275	8.55889	8.44968
276	8.35147	8.36803		276	8.37114	8.41276		278	8.29941	8.30184		276	8.55853	8.45066
277	8.35034	8.36709		277	8.36701	8.41505		279	8.29916	8.30145		277	8.56011	8.45071
278	8.34834	8.36753		278	8.36317	8.41614		280	8.29772	8.30105		278	8.56183	8.45176
279	8.34604	8.36792		279	8.35846	8.41574		281	8.29712	8.2996		279	8.56389	8.45292
280	8.34511	8.36751		280	8.35514	8.41662		282	8.29639	8.29775		280	8.56656	8.45329
281	8.3427	8.36641		281	8.35217	8.41698		283	8.29432	8.29626		281	8.56792	8.45164
282	8.34084	8.36619		282	8.34912	8.41715		284	8.29428	8.29566		282	8.56916	8.45153
283	8.34036	8.36531		283	8.34764	8.4172		285	8.29484	8.29561		283	8.57015	8.45171
284	8.33953	8.36532		284	8.34457	8.41724		286	8.29538	8.29603		284	8.57083	8.45047
285	8.33865	8.36486		285	8.34156	8.41686		287	8.29873	8.29693		285	8.57092	8.4493
286	8.33903	8.3648		286	8.33927	8.4163		288	8.30378	8.29733		286	8.57208	8.45111
287	8.3396	8.36534		287	8.33677	8.41637		289	8.3091	8.2979		287	8.57237	8.45151
288	8.3387	8.36612		288	8.33381	8.41635		290	8.31504	8.29809		288	8.57289	8.45137
289	8.33943	8.36543		289	8.33353	8.41721		291	8.31958	8.2977		289	8.57484	8.45292
290	8.33951	8.36547		290	8.33394	8.41678		292	8.32167	8.29739		290	8.57693	8.4541
291	8.33925	8.36473		291	8.33551	8.41616		293	8.32175	8.29789		291	8.57883	8.454
292	8.33846	8.36383		292	8.33819	8.4157		294	8.32032	8.29786		292	8.5798	8.45419
293	8.33826	8.36418		293	8.33995	8.41517		295	8.31715	8.29711		293	8.58046	8.45467
294	8.33873	8.36586		294	8.34171	8.41451		296	8.31493	8.29721		294	8.58041	8.45468
295	8.33825	8.36725		295	8.34463	8.41394		297	8.31235	8.29641		295	8.5817	8.45437
296	8.33894	8.36957		296	8.34568	8.41358		298	8.30999	8.29525		296	8.58295	8.45354
297	8.33995	8.37092		297	8.34675	8.41238		299	8.30627	8.29409		297	8.58341	8.45261
298	8.34131	8.36976		298	8.34651	8.41264		300	8.30067	8.29378		298	8.58384	8.45148
299	8.34095	8.36863		299	8.34528	8.4129		301	8.29392	8.29322		299	8.58379	8.451
300	8.34053	8.36844		300	8.34249	8.41338		302	8.28724	8.29396		300	8.58297	8.45001
301	8.33948	8.36703		301	8.34102	8.41442		303	8.28124	8.29382		301	8.58289	8.44906
302	8.33867	8.36577		302	8.33878	8.4153		304	8.27697	8.29422		302	8.58439	8.44939
303	8.33864	8.36658		303	8.33793	8.41535		305	8.27594	8.29477		303	8.58511	8.44999
304	8.3374	8.3672		304	8.33679	8.41529		306	8.27623	8.29654		304	8.58519	8.44974
305	8.33724	8.36732		305	8.33589	8.41466		307	8.27776	8.29696		305	8.58532	8.45027
306	8.33746	8.36781		306	8.33546	8.41351		308	8.27976	8.29747		306	8.58549	8.45054
307	8.33633	8.36903		307	8.33598	8.41392		309	8.28269	8.29856		307	8.58511	8.44978
308	8.33527	8.36956		308	8.33697	8.41403		310	8.2857	8.29828		308	8.58402	8.44876
309	8.33598	8.36896		309	8.33691	8.41381		311	8.28927	8.29741		309	8.58359	8.44789
310	8.33662	8.36837		310	8.33806	8.4142		312	8.29187	8.2973		310	8.58376	8.44668
311	8.33605	8.36862		311	8.33847	8.41514		313	8.29485	8.2971		311	8.58421	8.4469
312	8.3358	8.36812		312	8.33788	8.41328		314	8.29663	8.29669		312	8.58451	8.44729
313	8.33551	8.36797		313	8.33608	8.41334		315	8.29754	8.29684		313	8.58527	8.44708
314	8.3337	8.36885		314	8.33628	8.41324		316	8.29707	8.2962		314	8.5855	8.44815
315	8.33348	8.37031		315	8.33542	8.41318		317	8.29775	8.29551		315	8.58447	8.44983
316	8.33359	8.37043		316	8.33549	8.41298		318	8.29743	8.29665		316	8.58294	8.45011
317	8.33412	8.37057		317	8.33527	8.41357		319	8.29738	8.29661		317	8.58231	8.4493
318	8.33452	8.36989		318	8.33595	8.41237		320	8.29757	8.29677		318	8.58196	8.44945
319	8.336	8.36937		319	8.33677	8.41182		321	8.29712	8.29754		319	8.58232	8.4485
320	8.33628	8.36871		320	8.3377	8.41254		322	8.29673	8.29808		320	8.58264	8.44797
321	8.33631	8.36826		321	8.33691	8.41218		323	8.29699	8.29749		321	8.58259	8.44804
322	8.33621	8.3691		322	8.33791	8.41246		324	8.2969	8.29827		322	8.58227	8.44835
323	8.33625	8.36999		323	8.33779	8.41333		325	8.29626	8.29866		323	8.5824	8.44836
324	8.3353	8.37065		324	8.33756	8.41379		326	8.29722	8.29753		324	8.58256	8.44795
325	8.33642	8.37046		325	8.33728	8.41399		327	8.29608	8.29652		325	8.58319	8.44821
326	8.33594	8.3709		326	8.33658	8.41434		328	8.29465	8.29618		326	8.584	8.44902
327	8.33643	8.36981		327	8.33517	8.41474		329	8.29473	8.29516		327	8.58464	8.44995
328	8.33716	8.36881		328	8.33539	8.41465		330	8.29555	8.2956		328	8.58504	8.45068
329	8.33707	8.36837		329	8.33461	8.41389		331	8.29562	8.29609		329	8.58335	8.45153
330	8.33588	8.36878		330	8.33487	8.41309		332	8.29666	8.29641		330	8.58267	8.45121
331	8.33667	8.36861		331	8.33611	8.41329		333	8.29777	8.29618		331	8.58159	8.45023
332	8.33678	8.36842		332	8.33611	8.41174		334	8.29741	8.29585		332	8.58028	8.45027
333	8.3356	8.36857		333	8.33596	8.41088		335	8.29805	8.29353		333	8.58038	8.45019
334	8.33613	8.36948		334	8.335	8.41146		336	8.29855	8.29201		334	8.58205	8.45082
335	8.33594	8.36894		335	8.33393	8.41082		337	8.29859	8.29171		335	8.58283	8.45106
336	8.33661	8.36921		336	8.33482	8.40968		338	8.2985	8.29247		336	8.58435	8.45142
337	8.3365	8.36981		337	8.33649	8.41078		339	8.29996	8.29265		337	8.58523	8.45182
338	8.33703	8.36958		338	8.33668	8.41162		340	8.29951	8.29479		338	8.58413	8.45106
339	8.33763	8.36755		339	8.33973	8.41144		341	8.29908	8.2964		339	8.58531	8.45018
340	8.33801	8.3679		340	8.341	8.41209		342	8.29873	8.29697		340	8.58587	8.44975
341	8.33769	8.36793		341	8.3413	8.41191		343	8.2988	8.29583		341	8.58594	8.44897
342	8.33723	8.36787		342	8.34158	8.4116		344	8.29739	8.29443		342	8.58701	8.44802
343	8.33545	8.36828		343	8.343	8.411		345	8.29603	8.2932		343	8.58885	8.44959
344	8.33505	8.36943		344	8.34239	8.41124		346	8.29666	8.29271		344	8.58872	8.44994
345	8.33412	8.36919		345	8.34307	8.41073		347	8.29666	8.29217		345	8.58891	8.4508
346	8.33295	8.36915		346	8.34158	8.41151		348	8.29676	8.29194		346	8.5891	8.45108
347	8.33273	8.36959		347	8.33988	8.41128		349	8.29695	8.29249		347	8.58856	8.45101
348	8.33309	8.36932		348	8.33796	8.41168		350	8.29793	8.29249		348	8.58813	8.45029
349	8.33252	8.36906		349	8.33869	8.41133		351	8.29714	8.29211		349	8.58753	8.44993
350	8.3325	8.36908		350	8.33841	8.41118		352	8.2982	8.29215		350	8.5867	8.44929
351	8.33338	8.36841		351	8.34005	8.41086		353	8.29793	8.29288		351	8.58667	8.44882
352	8.3338	8.3676		352	8.34136	8.41158		354	8.29802	8.29368		352	8.58595	8.44952
353	8.33454	8.36854		353	8.34183	8.41176		355	8.29685	8.29383		353	8.5848	8.44922
354	8.33444	8.36848		354	8.33941	8.41135		356	8.29705	8.29457		354	8.58457	8.44937
355	8.33446	8.3685		355	8.33892	8.41193		357	8.29723	8.29445		355	8.58427	8.4491
356	8.33352	8.36812		356	8.33736	8.41236		358	8.29802	8.2941		356	8.58579	8.44932
357	8.33379	8.36865		357	8.33566	8.41214		359	8.29843	8.29292		357	8.59401	8.44929
358	8.33355	8.36834		358	8.33678	8.41176		360	8.29995	8.29223		358	8.60651	8.44922
359	8.33418	8.36883		359	8.33868	8.41184		361	8.30013	8.29192		359	8.62126	8.44965
360	8.33499	8.36846		360	8.3405	8.41099		362	8.29927	8.29166		360	8.63696	8.44916
361	8.33601	8.36973		361	8.34202	8.41118		363	8.29869	8.2922		361	8.64924	8.44791
362	8.33542	8.36899		362	8.34335	8.41063		364	8.2981	8.29234		362	8.65346	8.44771
363	8.3358	8.36842		363	8.34249	8.40965		365	8.29779	8.29191		363	8.65237	8.44766
364	8.33646	8.36765		364	8.34226	8.40926		366	8.2978	8.29047		364	8.64711	8.44809
365	8.33689	8.36795		365	8.34053	8.40909		367	8.2982	8.29051		365	8.63953	8.44918
366	8.33684	8.36713		366	8.33875	8.40796		368	8.29882	8.29063		366	8.63206	8.45058
367	8.337	8.36768		367	8.33786	8.40715		369	8.30008	8.29138		367	8.62627	8.45056
368	8.33689	8.36852		368	8.33711	8.40811		370	8.30105	8.29245		368	8.6193	8.45055
369	8.33621	8.36848		369	8.3353	8.40814		371	8.30193	8.29415		369	8.61369	8.44993
370	8.33662	8.36871		370	8.33375	8.40758		372	8.30241	8.29526		370	8.61007	8.44957
371	8.33683	8.36858		371	8.33433	8.40808		373	8.30143	8.29547		371	8.60494	8.44887
372	8.33625	8.36792		372	8.3351	8.40916		374	8.29941	8.29545		372	8.60049	8.44737
373	8.3366	8.36642		373	8.33672	8.40953		375	8.29849	8.29529		373	8.59803	8.4464
374	8.33615	8.36671		374	8.34083	8.41027		376	8.29715	8.29474		374	8.59516	8.44596
375	8.33508	8.36717		375	8.34493	8.41079		377	8.296	8.29452		375	8.59173	8.44459
376	8.3349	8.3677		376	8.34775	8.41012		378	8.29635	8.29328		376	8.59	8.44479
377	8.33462	8.36795		377	8.34935	8.41031		379	8.29657	8.29296		377	8.58785	8.44533
378	8.333	8.36917		378	8.35074	8.41015		380	8.29527	8.2923		378	8.58627	8.44699
379	8.3329	8.37082		379	8.34998	8.4099		381	8.29593	8.29158		379	8.58454	8.44627
380	8.33301	8.37015		380	8.34927	8.40996		382	8.29637	8.29062		380	8.58313	8.4471
381	8.33087	8.36988		381	8.34782	8.41005		383	8.2968	8.29008		381	8.58331	8.44671
382	8.33121	8.36952		382	8.34688	8.41009		384	8.29825	8.28937		382	8.58496	8.44753
383	8.33227	8.36963		383	8.3459	8.41016		385	8.30012	8.28918		383	8.5856	8.44625
384	8.33274	8.36828		384	8.34505	8.41064		386	8.29947	8.28951		384	8.58659	8.44626
385	8.33255	8.36834		385	8.34462	8.41104		387	8.29932	8.28947		385	8.58717	8.4454
386	8.3339	8.36879		386	8.34358	8.41145		388	8.29811	8.29059		386	8.58752	8.44646
387	8.3348	8.36911		387	8.34359	8.4112		389	8.29773	8.29089		387	8.58715	8.44624
388	8.33567	8.3681		388	8.34379	8.41081		390	8.29741	8.29056		388	8.58761	8.44623
389	8.33609	8.36779		389	8.3439	8.41036		391	8.29678	8.28982		389	8.58842	8.44639
390	8.33649	8.36762		390	8.34404	8.41031		392	8.29651	8.28912		390	8.58923	8.44723
391	8.33747	8.36745		391	8.34629	8.40972		393	8.29742	8.28701		391	8.58811	8.44627
392	8.33857	8.36748		392	8.3476	8.40961		394	8.29801	8.28648		392	8.58656	8.44623
393	8.33896	8.36845		393	8.3472	8.40829		395	8.29806	8.28648		393	8.58518	8.44645
394	8.33895	8.36893		394	8.34713	8.4078		396	8.29944	8.28617		394	8.58331	8.44702
395	8.33888	8.36927		395	8.34614	8.40725		397	8.3	8.28696		395	8.58198	8.44706
396	8.3386	8.36967		396	8.34529	8.40695		398	8.2998	8.2885		396	8.58215	8.44703
397	8.33782	8.37011		397	8.34368	8.40703		399	8.30015	8.28847		397	8.58153	8.44666
398	8.33629	8.36957		398	8.34363	8.40764		400	8.30048	8.28767		398	8.58168	8.44608
399	8.33463	8.36926		399	8.34176	8.40885		401	8.30036	8.28802		399	8.58221	8.4453
400	8.33405	8.36996		400	8.341	8.40938		402	8.30036	8.28895		400	8.58251	8.44585
401	8.33317	8.36965		401	8.33862	8.41132		403	8.30077	8.28959		401	8.58259	8.44637
402	8.33247	8.36987		402	8.33826	8.41246		404	8.29914	8.2901		402	8.58317	8.44741
403	8.33261	8.37042		403	8.33721	8.41411		405	8.29851	8.2911		403	8.58369	8.44819
404	8.33398	8.36978		404	8.33767	8.41418		406	8.29803	8.29163		404	8.58294	8.44911
405	8.3343	8.3691		405	8.33627	8.41442		407	8.2974	8.29088		405	8.58215	8.44921
406	8.33466	8.36922		406	8.33646	8.41371		408	8.29622	8.28969		406	8.58177	8.44922
407	8.33445	8.36818		407	8.338	8.4121		409	8.29682	8.28968		407	8.58193	8.44881
408	8.33496	8.36738		408	8.33959	8.41053		410	8.29622	8.28956		408	8.5821	8.4488
409	8.33426	8.36886		409	8.34194	8.40807		411	8.29545	8.28897		409	8.5836	8.44889
410	8.33353	8.36844		410	8.34578	8.4064		412	8.29551	8.28738		410	8.58438	8.44943
411	8.33323	8.36925		411	8.34879	8.4052		413	8.29664	8.28771		411	8.58354	8.45011
412	8.33291	8.37024		412	8.3485	8.40348		414	8.29717	8.28614		412	8.58337	8.4501
413	8.33182	8.37094		413	8.34735	8.40288		415	8.29839	8.28543		413	8.58255	8.45023
414	8.33246	8.36982		414	8.34646	8.40374		416	8.29929	8.28514		414	8.58158	8.44995
415	8.33278	8.3698		415	8.34532	8.40397		417	8.29894	8.28593		415	8.58186	8.44841
416	8.33372	8.369		416	8.34614	8.40386		418	8.29818	8.28514		416	8.58326	8.44775
417	8.33486	8.36948		417	8.34842	8.40455		419	8.29721	8.2864		417	8.58374	8.44871
418	8.33521	8.36979		418	8.35082	8.40427		420	8.29621	8.28783		418	8.58309	8.44897
419	8.33465	8.3701		419	8.35244	8.40359		421	8.29641	8.28765		419	8.58332	8.44965
420	8.33423	8.37065		420	8.35341	8.40333		422	8.29571	8.28572		420	8.58331	8.45061
3				3				423	8.28865	8.28138		3
421	8.33375	8.37092		421	8.35289	8.40396		424	8.27353	8.27217		421	8.58249	8.45057
422	8.33315	8.3699		422	8.34939	8.40536		425	8.25363	8.25823		422	8.58214	8.45023
423	8.3272	8.36657		423	8.31908	8.40416		426	8.22932	8.24241		423	8.58215	8.44827
424	8.30537	8.36199		424	8.24287	8.39911		427	8.20969	8.22867		424	8.58437	8.44334
425	8.26691	8.35485		425	8.12318	8.39138		428	8.20185	8.22091		425	8.589	8.43576
426	8.2135	8.34727		426	7.96581	8.38183		429	8.2065	8.21937		426	8.59345	8.42697
427	8.15513	8.3419		427	7.79905	8.37377		430	8.22019	8.2235		427	8.59099	8.41818
428	8.10822	8.34154		428	7.67527	8.3714		431	8.23955	8.23236		428	8.5806	8.41446
429	8.08504	8.34284		429	7.6174	8.3756		432	8.25693	8.24276		429	8.56091	8.4155
430	8.08679	8.34891		430	7.62444	8.38532		433	8.26987	8.25109		430	8.53465	8.42072
431	8.11228	8.35556		431	7.6879	8.39757		434	8.27919	8.25935		431	8.50741	8.42874
432	8.15139	8.36165		432	7.78371	8.40758		435	8.28459	8.266		432	8.48728	8.43643
433	8.19124	8.36534		433	7.8823	8.41393		436	8.28811	8.27154		433	8.47736	8.44165
434	8.2291	8.36917		434	7.97424	8.41753		437	8.28991	8.27662		434	8.47668	8.4462
435	8.26373	8.37078		435	8.05587	8.41942		438	8.29125	8.28038		435	8.48483	8.44916
436	8.29315	8.37214		436	8.1261	8.41954		439	8.29196	8.28247		436	8.50122	8.44993
437	8.31587	8.37194		437	8.18021	8.41902		440	8.29198	8.2845		437	8.52182	8.44989
438	8.33378	8.37043		438	8.21996	8.41891		441	8.29278	8.28614		438	8.54605	8.44893
439	8.34608	8.3697		439	8.2529	8.41732		442	8.29392	8.28514		439	8.57002	8.44658
440	8.35475	8.36997		440	8.2819	8.41417		443	8.29564	8.2842		440	8.59044	8.44521
441	8.3589	8.36883		441	8.30849	8.41143		444	8.29563	8.28323		441	8.60421	8.44539
442	8.36258	8.36815		442	8.33694	8.40953		445	8.29629	8.28273		442	8.6125	8.445
443	8.36608	8.36948		443	8.36446	8.40788		446	8.29666	8.28134		443	8.61201	8.44557
444	8.37025	8.37037		444	8.3858	8.40682		447	8.29679	8.28097		444	8.60796	8.44635
445	8.37158	8.37		445	8.40213	8.40746		448	8.29572	8.28273		445	8.60342	8.44669
446	8.37326	8.37099		446	8.41201	8.40687		449	8.29662	8.28371		446	8.59887	8.44686
447	8.37346	8.37247		447	8.41609	8.40677		450	8.29759	8.28481		447	8.59533	8.44724
448	8.37234	8.37175		448	8.41532	8.40522		451	8.29748	8.28624		448	8.59546	8.44743
449	8.3695	8.37123		449	8.41273	8.40495		452	8.29787	8.2864		449	8.59738	8.44824
450	8.36753	8.37083		450	8.40534	8.40355		453	8.29877	8.28544		450	8.59806	8.44904
451	8.36518	8.37025		451	8.3966	8.40297		454	8.29863	8.28461		451	8.59928	8.44802
452	8.3634	8.36939		452	8.38769	8.40278		455	8.29796	8.2835		452	8.59965	8.448
453	8.36113	8.37054		453	8.37785	8.4034		456	8.29863	8.28288		453	8.59914	8.44707
454	8.35946	8.37037		454	8.36874	8.40344		457	8.29946	8.28396		454	8.59774	8.44685
455	8.35794	8.37122		455	8.36251	8.40469		458	8.29954	8.28343		455	8.59485	8.44565
456	8.35679	8.37192		456	8.35699	8.40492		459	8.29903	8.28318		456	8.59117	8.44559
457	8.35458	8.37255		457	8.35136	8.40514		460	8.29966	8.28228		457	8.58737	8.44476
458	8.35224	8.37233		458	8.34848	8.40574		461	8.29921	8.28151		458	8.58289	8.44563
459	8.34878	8.37252		459	8.34561	8.40534		462	8.29832	8.28068		459	8.57697	8.44474
460	8.34786	8.37242		460	8.34267	8.4055		463	8.29776	8.2804		460	8.57325	8.44503
461	8.34678	8.37187		461	8.34114	8.40674		464	8.29949	8.28155		461	8.57025	8.44542
462	8.34575	8.37114		462	8.33786	8.40638		465	8.29933	8.28284		462	8.56692	8.44587
463	8.34535	8.37023		463	8.33464	8.40498		466	8.29912	8.28397		463	8.56524	8.44451
464	8.34529	8.36979		464	8.3322	8.40582		467	8.29986	8.28494		464	8.56534	8.44405
465	8.34417	8.36877		465	8.32998	8.40412		468	8.30021	8.28667		465	8.56489	8.44383
466	8.34407	8.36854		466	8.32941	8.4033		469	8.29877	8.28639		466	8.56422	8.44395
467	8.34395	8.36948		467	8.33005	8.40406		470	8.29902	8.28607		467	8.56402	8.44394
468	8.34457	8.37043		468	8.33029	8.40614		471	8.29906	8.28558		468	8.56351	8.44431
469	8.34536	8.37134		469	8.33005	8.40728		472	8.29868	8.28543		469	8.5628	8.44469
470	8.34569	8.37162		470	8.32976	8.40797		473	8.29942	8.28329		470	8.56289	8.44459
471	8.34467	8.37143		471	8.32743	8.4077		474	8.30031	8.2827		471	8.56345	8.44399
472	8.34374	8.37051		472	8.32585	8.40693		475	8.29922	8.28305		472	8.5644	8.44385
473	8.34192	8.37004		473	8.32553	8.4067		476	8.29958	8.28212		473	8.56551	8.44425
474	8.34025	8.36921		474	8.3246	8.40614		477	8.29968	8.28072		474	8.56666	8.44433
475	8.33958	8.36892		475	8.32349	8.40665		478	8.29876	8.28086		475	8.56731	8.44459
476	8.33743	8.36985		476	8.32253	8.40767		479	8.29765	8.28106		476	8.56845	8.44457
477	8.33643	8.36979		477	8.32186	8.40713		480	8.29923	8.28097		477	8.56965	8.44451
478	8.33695	8.3706		478	8.32063	8.40678		481	8.29916	8.28135		478	8.57109	8.44687
479	8.33807	8.37217		479	8.31897	8.40598		482	8.299	8.2819		479	8.57246	8.44706
480	8.33644	8.37354		480	8.31828	8.40506		483	8.2996	8.28313		480	8.57418	8.44556
481	8.33669	8.37359		481	8.31925	8.40377		484	8.30069	8.28217		481	8.57556	8.446
482	8.33638	8.37451		482	8.32024	8.40343		485	8.29958	8.28045		482	8.57677	8.44684
483	8.33553	8.37494		483	8.32062	8.40303		486	8.29974	8.2807		483	8.57779	8.44575
484	8.33485	8.37424		484	8.32211	8.40318		487	8.30092	8.2805		484	8.57951	8.44666
485	8.3353	8.37314		485	8.32414	8.40332		488	8.30043	8.27983		485	8.58023	8.44839
486	8.33603	8.37267		486	8.32388	8.4039		489	8.29966	8.2803		486	8.58075	8.44888
487	8.33722	8.37211		487	8.3237	8.40506		490	8.30125	8.28134		487	8.58154	8.44894
488	8.33739	8.37114		488	8.32428	8.40466		491	8.30091	8.28173		488	8.58154	8.44856
489	8.33745	8.37174		489	8.32482	8.40438		492	8.30054	8.28201		489	8.58056	8.44797
490	8.33721	8.37031		490	8.32435	8.40521		493	8.30108	8.28103		490	8.58004	8.44746
491	8.33706	8.36851		491	8.3252	8.40526		494	8.30218	8.28145		491	8.57881	8.44684
492	8.33669	8.36702		492	8.32501	8.40524		495	8.30107	8.28185		492	8.57783	8.44655
493	8.33721	8.36668		493	8.32452	8.40553		496	8.30201	8.28168		493	8.57844	8.447
494	8.33718	8.36515		494	8.32397	8.40509		497	8.30119	8.28189		494	8.57894	8.4468
495	8.33735	8.36544		495	8.32376	8.40463		498	8.30094	8.28233		495	8.57929	8.44742
496	8.33692	8.36591		496	8.32272	8.40472		499	8.30079	8.28122		496	8.57932	8.4468
497	8.33666	8.36619		497	8.32207	8.40411		500	8.3012	8.28094		497	8.5794	8.4465
498	8.33601	8.36612		498	8.32174	8.40444		501	8.30128	8.28071		498	8.57824	8.44528
499	8.33502	8.36611		499	8.32006	8.4047		502	8.30177	8.28084		499	8.57788	8.44504
500	8.33491	8.36652		500	8.32022	8.40521		503	8.30227	8.28167		500	8.57733	8.44435
501	8.33492	8.36749		501	8.32153	8.40512		504	8.30255	8.28236		501	8.57776	8.44463
502	8.33547	8.36898		502	8.32302	8.40477		505	8.30295	8.28334		502	8.57706	8.44441
503	8.33679	8.3694		503	8.32383	8.40346		506	8.30248	8.28493		503	8.57759	8.44454
504	8.33664	8.37003		504	8.32565	8.40272		507	8.30211	8.28465		504	8.5782	8.44506
505	8.33688	8.371		505	8.32568	8.40171		508	8.30082	8.2847		505	8.57889	8.44559
506	8.33777	8.37023		506	8.32443	8.40081		509	8.30038	8.28564		506	8.57906	8.44661
507	8.33739	8.37016		507	8.32362	8.40078		510	8.30001	8.28544		507	8.58049	8.44713
508	8.33505	8.37037		508	8.32342	8.40077		511	8.2999	8.28533		508	8.58075	8.44755
509	8.3351	8.37124		509	8.32418	8.40131		512	8.2995	8.28653		509	8.57991	8.44733
510	8.33435	8.37212		510	8.32434	8.40046		513	8.29972	8.28716		510	8.57898	8.44689
511	8.33395	8.37417		511	8.32464	8.40074		514	8.29925	8.28655		511	8.57856	8.44661
512	8.33372	8.37357		512	8.32531	8.40104		515	8.2982	8.2867		512	8.57731	8.44613
513	8.33427	8.37264		513	8.32557	8.40156		516	8.29807	8.28553		513	8.57608	8.4457
514	8.33561	8.37216		514	8.32651	8.4013		517	8.29829	8.28474		514	8.5758	8.44524
515	8.33684	8.37019		515	8.32784	8.40303		518	8.2981	8.28437		515	8.5758	8.44458
516	8.3362	8.36899		516	8.32876	8.40432		519	8.29831	8.28466		516	8.57587	8.44383
517	8.33617	8.36953		517	8.32897	8.4046		520	8.29933	8.28359		517	8.57709	8.44319
518	8.33636	8.37026		518	8.32898	8.40453		521	8.29987	8.28373		518	8.58099	8.44301
519	8.33524	8.37121		519	8.32868	8.40575		522	8.29963	8.28424		519	8.58846	8.44297
520	8.33518	8.37249		520	8.32843	8.4065		523	8.29957	8.28327		520	8.59898	8.44275
521	8.33617	8.37371		521	8.32903	8.40636		524	8.29967	8.28266		521	8.6094	8.44379
522	8.33712	8.37419		522	8.33029	8.40801		525	8.29908	8.2823		522	8.61881	8.44476
523	8.33716	8.37441		523	8.33158	8.40867		526	8.29853	8.28179		523	8.62482	8.4445
524	8.33745	8.37334		524	8.33122	8.40787		527	8.29915	8.28015		524	8.62545	8.44452
525	8.33656	8.37402		525	8.33017	8.40732		528	8.30073	8.28054		525	8.62142	8.44482
526	8.33475	8.37371		526	8.32961	8.40714		529	8.29997	8.28045		526	8.61617	8.44405
527	8.33323	8.37365		527	8.32786	8.40638		530	8.29978	8.28051		527	8.61066	8.44376
528	8.3327	8.37448		528	8.32618	8.40692		531	8.29961	8.28053		528	8.60594	8.4434
529	8.33253	8.37509		529	8.32458	8.40775		532	8.29929	8.28136		529	8.60169	8.44271
530	8.33217	8.37535		530	8.32425	8.40701		533	8.29744	8.2816		530	8.59857	8.44148
531	8.3318	8.37587		531	8.32402	8.40709		534	8.29754	8.28202		531	8.59545	8.44021
532	8.33292	8.37619		532	8.32369	8.40622		535	8.2978	8.28322		532	8.59271	8.43884
533	8.33338	8.37575		533	8.32328	8.40583		536	8.29793	8.28419		533	8.58929	8.43872
534	8.33381	8.37525		534	8.32299	8.40554		537	8.29797	8.28385		534	8.58744	8.43827
535	8.33379	8.3751		535	8.32369	8.4056		538	8.29865	8.28333		535	8.58533	8.43901
536	8.33552	8.37453		536	8.32363	8.40511		539	8.29998	8.28293		536	8.58492	8.43984
537	8.3354	8.37343		537	8.32515	8.40495		540	8.30026	8.28189		537	8.58375	8.44101
538	8.33496	8.37374		538	8.32704	8.40473		541	8.3014	8.28072		538	8.58375	8.44148
539	8.33511	8.37374		539	8.33012	8.40504		542	8.30252	8.28067		539	8.58205	8.44292
540	8.33643	8.3719		540	8.33028	8.40575		543	8.30267	8.28137		540	8.58202	8.44367
541	8.33659	8.37136		541	8.33169	8.40636		544	8.3022	8.28048		541	8.58201	8.44477
542	8.33603	8.3719		542	8.33074	8.40706		545	8.30128	8.27977		542	8.58238	8.44514
543	8.33677	8.37114		543	8.3277	8.40584		546	8.29986	8.27973		543	8.58266	8.44627
544	8.33616	8.3713		544	8.3234	8.40453		547	8.29889	8.28032		544	8.58465	8.44644
545	8.3354	8.37294		545	8.32186	8.40316		548	8.29936	8.27929		545	8.5843	8.44728
546	8.33495	8.37306		546	8.31971	8.40242		549	8.29862	8.28006		546	8.58392	8.44684
547	8.33451	8.37366		547	8.32012	8.40129		550	8.29877	8.27994		547	8.58349	8.44827
548	8.33553	8.3748		548	8.32504	8.40168		551	8.29937	8.27946		548	8.58218	8.44808
549	8.33651	8.37599		549	8.33048	8.40228		552	8.30028	8.27749		549	8.58118	8.44812
550	8.33802	8.37497		550	8.33311	8.40276		553	8.30007	8.27709		550	8.58122	8.44765
551	8.33879	8.37478		551	8.33554	8.40271		554	8.30045	8.27713		551	8.58066	8.44788
552	8.33954	8.37426		552	8.33655	8.40356		555	8.30166	8.27833		552	8.5802	8.44659
553	8.33931	8.37315		553	8.33473	8.40405		556	8.30201	8.27927		553	8.58044	8.44572
554	8.33858	8.37307		554	8.3328	8.404		557	8.30104	8.28105		554	8.5798	8.44567
555	8.33691	8.37371		555	8.33189	8.40432		558	8.30122	8.28176		555	8.5804	8.44564
556	8.33561	8.37413		556	8.33065	8.40456		559	8.30094	8.28235		556	8.58055	8.44446
557	8.33551	8.3745		557	8.3302	8.40474		560	8.30048	8.28192		557	8.58058	8.4432
558	8.33417	8.37508		558	8.3302	8.40425		561	8.29983	8.28154		558	8.58163	8.4435
559	8.33409	8.37411		559	8.32999	8.40386		562	8.3	8.28118		559	8.58235	8.44292
560	8.33349	8.37347		560	8.33034	8.40223		563	8.30026	8.28155		560	8.58296	8.44228
561	8.33486	8.37371		561	8.33262	8.40221		564	8.30083	8.28122		561	8.58257	8.44292
562	8.33552	8.37353		562	8.33331	8.40234		565	8.30145	8.28103		562	8.58295	8.4444
563	8.33556	8.37358		563	8.33164	8.40327		566	8.30246	8.28128		563	8.58129	8.44521
564	8.33581	8.37348		564	8.3305	8.40454		567	8.30264	8.28094		564	8.58092	8.44539
565	8.33695	8.37407		565	8.32876	8.40572		568	8.30232	8.28036		565	8.5798	8.44585
566	8.33636	8.37253		566	8.3267	8.40537		569	8.30224	8.28019		566	8.57968	8.44581
567	8.33548	8.37272		567	8.32572	8.40472		570	8.3006	8.27971		567	8.57905	8.44605
568	8.33624	8.37263		568	8.32684	8.40465		571	8.29878	8.27923		568	8.5793	8.44482
569	8.33603	8.37189		569	8.32884	8.40472		572	8.29944	8.27931		569	8.57979	8.44482
570	8.33612	8.37127		570	8.33145	8.40619		573	8.29953	8.27938		570	8.57966	8.44457
571	8.33629	8.37245		571	8.33234	8.40654		574	8.29903	8.27848		571	8.58057	8.44488
572	8.33704	8.37252		572	8.3338	8.40636		575	8.30039	8.27942		572	8.58165	8.44376
573	8.33675	8.37338		573	8.33553	8.40603		576	8.30181	8.27994		573	8.58307	8.4437
574	8.33823	8.37446		574	8.33695	8.40486		577	8.30158	8.28036		574	8.58122	8.44393
575	8.33777	8.37543		575	8.33767	8.40367		578	8.30099	8.28075		575	8.57996	8.44396
576	8.33752	8.37616		576	8.33753	8.40374		579	8.30147	8.28113		576	8.57866	8.44454
577	8.33644	8.37582		577	8.33596	8.40426		580	8.30149	8.28075		577	8.57803	8.44575
578	8.33675	8.37515		578	8.33399	8.40454		581	8.30178	8.28112		578	8.57684	8.44615
579	8.33575	8.37513		579	8.33119	8.40436		582	8.30162	8.28109		579	8.57854	8.4449
580	8.3358	8.37497		580	8.33024	8.40389		583	8.30226	8.27986		580	8.57996	8.44575
581	8.33573	8.37525		581	8.33068	8.40363		584	8.30271	8.27999		581	8.5801	8.44469
582	8.33649	8.37577		582	8.33264	8.40314		585	8.30254	8.27933		582	8.57952	8.44405
583	8.3355	8.37547		583	8.33404	8.40376		586	8.30171	8.27762		583	8.57924	8.44385
584	8.33567	8.3751		584	8.33615	8.40521		587	8.30189	8.27693		584	8.57838	8.44513
585	8.33681	8.37465		585	8.33692	8.40566		588	8.30207	8.27698		585	8.57774	8.44426
586	8.33801	8.37335		586	8.33718	8.40532		589	8.30217	8.27599		586	8.57868	8.44475
587	8.33832	8.37278		587	8.33575	8.40593		590	8.30137	8.27606		587	8.57909	8.44515
588	8.33795	8.37354		588	8.33662	8.40578		591	8.30164	8.27685		588	8.57918	8.44503
589	8.33761	8.37404		589	8.33704	8.40527		592	8.30121	8.27695		589	8.57918	8.44583
590	8.33678	8.37451		590	8.3383	8.40524		593	8.30171	8.2772		590	8.57951	8.44611
591	8.33658	8.37503		591	8.33981	8.40544		594	8.3012	8.27816		591	8.57856	8.44575
592	8.33692	8.37557		592	8.34166	8.40574		595	8.30171	8.2785		592	8.57824	8.44504
593	8.33819	8.37462		593	8.34205	8.40587		596	8.3011	8.27867		593	8.57824	8.44484
594	8.33832	8.37563		594	8.34247	8.40618		597	8.30125	8.27845		594	8.57829	8.44404
595	8.33804	8.37542		595	8.34207	8.40605		598	8.30044	8.27886		595	8.57807	8.44433
596	8.3365	8.37501		596	8.34131	8.40611		599	8.30055	8.27962		596	8.57808	8.4447
597	8.33543	8.37526		597	8.3409	8.4048		600	8.29996	8.2797		597	8.57769	8.44508
598	8.33512	8.37514		598	8.34028	8.40405		601	8.30028	8.27932		598	8.57771	8.44631
599	8.33423	8.37366		599	8.34083	8.40323		602	8.29969	8.27915		599	8.57812	8.44593
600	8.33453	8.37435		600	8.33986	8.40219		603	8.29288	8.2745		600	8.57883	8.44549
4				4				604	8.2772	8.26465		4
601	8.33581	8.37533		601	8.33914	8.40152		605	8.25605	8.25149		601	8.57841	8.44548
602	8.33573	8.37443		602	8.33855	8.40102		606	8.23019	8.23587		602	8.57948	8.44552
603	8.32937	8.37268		603	8.31759	8.39818		607	8.20749	8.22175		603	8.57913	8.4437
604	8.30888	8.36846		604	8.25536	8.39199		608	8.19715	8.2124		604	8.57904	8.43876
605	8.2719	8.36052		605	8.15653	8.3841		609	8.2004	8.21013		605	8.58284	8.43109
606	8.22119	8.35132		606	8.0239	8.37366		610	8.21276	8.21349		606	8.58855	8.42074
607	8.16444	8.34449		607	7.87353	8.36517		611	8.23176	8.22085		607	8.58982	8.41196
608	8.11774	8.3409		608	7.75078	8.36201		612	8.24933	8.22932		608	8.58314	8.40626
609	8.09459	8.34182		609	7.6831	8.36496		613	8.26227	8.23775		609	8.56785	8.40696
610	8.09418	8.34698		610	7.6693	8.37313		614	8.27135	8.24548		610	8.54288	8.41237
611	8.11498	8.35475		611	7.70576	8.38525		615	8.27806	8.25265		611	8.5138	8.42142
612	8.15083	8.36229		612	7.77568	8.39665		616	8.28213	8.25936		612	8.48871	8.42952
613	8.18983	8.36818		613	7.85404	8.40368		617	8.2845	8.26385		613	8.47503	8.43737
614	8.22419	8.37195		614	7.92986	8.40827		618	8.28685	8.26779		614	8.47423	8.44282
615	8.25635	8.37443		615	7.99959	8.41088		619	8.28869	8.27005		615	8.48375	8.44483
616	8.28359	8.37565		616	8.05861	8.41054		620	8.28934	8.27115		616	8.50299	8.44645
617	8.30488	8.37585		617	8.1048	8.40965		621	8.29064	8.27117		617	8.5275	8.44686
618	8.3222	8.3752		618	8.13873	8.40905		622	8.29295	8.27173		618	8.55383	8.4464
619	8.33631	8.37493		619	8.16356	8.40901		623	8.2935	8.27248		619	8.57813	8.44524
620	8.34476	8.375		620	8.18381	8.40683		624	8.29397	8.27249		620	8.59847	8.44559
621	8.35133	8.37535		621	8.20648	8.40618		625	8.29539	8.27275		621	8.61316	8.44599
622	8.35535	8.37487		622	8.23367	8.40526		626	8.29561	8.27335		622	8.61994	8.44641
623	8.35873	8.3756		623	8.26414	8.40499		627	8.2956	8.27411		623	8.6208	8.44567
624	8.36071	8.3758		624	8.29399	8.40431		628	8.29669	8.27409		624	8.61702	8.44537
625	8.36409	8.37565		625	8.3222	8.40489		629	8.2972	8.27472		625	8.61216	8.44518
626	8.36616	8.37459		626	8.34457	8.40453		630	8.29773	8.27583		626	8.60621	8.44453
627	8.36892	8.37429		627	8.35928	8.40455		631	8.29862	8.27682		627	8.60145	8.44338
628	8.3675	8.37409		628	8.36757	8.40475		632	8.29972	8.27639		628	8.5976	8.44342
629	8.36639	8.37542		629	8.37424	8.40366		633	8.30043	8.27545		629	8.59533	8.44346
630	8.3644	8.37569		630	8.37531	8.40238		634	8.30154	8.27554		630	8.59251	8.44404
631	8.36234	8.37718		631	8.37421	8.40153		635	8.30195	8.27526		631	8.58863	8.44397
632	8.35918	8.37761		632	8.37227	8.40054		636	8.30355	8.27504		632	8.58566	8.44495
633	8.35755	8.37809		633	8.36884	8.3991		637	8.30366	8.27576		633	8.58269	8.44424
634	8.3567	8.3768		634	8.36362	8.39931		638	8.30332	8.27707		634	8.57863	8.44391
635	8.35617	8.37598		635	8.36046	8.39884		639	8.30246	8.27758		635	8.57527	8.44265
636	8.35425	8.37555		636	8.35615	8.39964		640	8.30231	8.27703		636	8.57168	8.44271
637	8.353	8.37567		637	8.3515	8.39967		641	8.30218	8.2769		637	8.56843	8.44202
638	8.35203	8.37533		638	8.34705	8.39938		642	8.30131	8.27625		638	8.56373	8.44197
639	8.35008	8.37541		639	8.34335	8.39875		643	8.30082	8.27659		639	8.56199	8.44267
640	8.34842	8.37548		640	8.34003	8.4002		644	8.30111	8.27489		640	8.55943	8.44302
641	8.3486	8.37415		641	8.33894	8.40007		645	8.30124	8.27531		641	8.55882	8.4425
642	8.34821	8.37321		642	8.33786	8.39919		646	8.30132	8.27492		642	8.55774	8.44307
643	8.3472	8.37242		643	8.33883	8.39922		647	8.30227	8.27484		643	8.55971	8.44384
644	8.34746	8.3719		644	8.3396	8.3995		648	8.30355	8.27441		644	8.55858	8.44423
645	8.34615	8.3727		645	8.33875	8.399		649	8.30421	8.27585		645	8.5587	8.4459
646	8.34382	8.37384		646	8.33613	8.39886		650	8.30394	8.27498		646	8.55924	8.44628
647	8.3434	8.37453		647	8.33398	8.40036		651	8.30287	8.27482		647	8.56043	8.44657
648	8.34319	8.37382		648	8.33155	8.40044		652	8.30258	8.27508		648	8.56111	8.44713
649	8.34258	8.37285		649	8.32932	8.40005		653	8.30247	8.27453		649	8.563	8.4457
650	8.34217	8.37192		650	8.32809	8.39997		654	8.30127	8.27433		650	8.56534	8.44428
651	8.34222	8.37154		651	8.32726	8.39973		655	8.30091	8.27567		651	8.56685	8.44398
652	8.34103	8.37181		652	8.3271	8.39982		656	8.30077	8.27611		652	8.56812	8.44357
653	8.34071	8.37272		653	8.32536	8.39992		657	8.30102	8.27619		653	8.56991	8.44294
654	8.33952	8.37418		654	8.32288	8.39949		658	8.30093	8.27747		654	8.57212	8.4437
655	8.33915	8.37469		655	8.32046	8.39859		659	8.30212	8.27799		655	8.57303	8.4438
656	8.33955	8.37434		656	8.31832	8.39808		660	8.30372	8.27759		656	8.57444	8.44324
657	8.33937	8.37381		657	8.31758	8.39721		661	8.30458	8.27896		657	8.57666	8.4423
658	8.33935	8.37417		658	8.31741	8.39652		662	8.30559	8.27974		658	8.57759	8.44165
659	8.33895	8.3746		659	8.31788	8.39695		663	8.30603	8.27995		659	8.57849	8.4417
660	8.33939	8.37497		660	8.31758	8.39775		664	8.30593	8.27988		660	8.58048	8.44128
661	8.33864	8.37522		661	8.31952	8.39821		665	8.30472	8.28032		661	8.58159	8.4422
662	8.33834	8.37634		662	8.32196	8.398		666	8.30508	8.27986		662	8.58204	8.44292
663	8.33845	8.37646		663	8.32505	8.39907		667	8.30445	8.28056		663	8.58312	8.44373
664	8.33903	8.37599		664	8.32744	8.39926		668	8.3033	8.27952		664	8.58277	8.44469
665	8.33908	8.376		665	8.33092	8.39894		669	8.30267	8.27995		665	8.5821	8.44641
666	8.33885	8.37627		666	8.33237	8.39954		670	8.30302	8.27963		666	8.58167	8.44568
667	8.33794	8.37498		667	8.33064	8.3995		671	8.30238	8.27804		667	8.58118	8.44524
668	8.33693	8.37559		668	8.32817	8.39923		672	8.30214	8.27543		668	8.58075	8.4447
669	8.33723	8.37581		669	8.32709	8.3998		673	8.30337	8.27519		669	8.58168	8.4431
670	8.3377	8.37641		670	8.32493	8.39972		674	8.30411	8.27394		670	8.58128	8.44124
671	8.33865	8.37653		671	8.32272	8.39882		675	8.30478	8.27411		671	8.58113	8.44201
672	8.34	8.37737		672	8.32219	8.39903		676	8.30537	8.27478		672	8.58056	8.44196
673	8.34018	8.37687		673	8.32191	8.39904		677	8.30616	8.27593		673	8.58008	8.44143
674	8.34015	8.37655		674	8.32092	8.39844		678	8.30503	8.27633		674	8.57867	8.44138
675	8.3396	8.37654		675	8.32126	8.39756		679	8.30475	8.27759		675	8.57868	8.44127
676	8.33928	8.377		676	8.32184	8.3981		680	8.30418	8.27769		676	8.57778	8.43986
677	8.33804	8.37606		677	8.32226	8.39851		681	8.30352	8.2783		677	8.57724	8.44012
678	8.33834	8.37546		678	8.32283	8.39851		682	8.30178	8.27739		678	8.57588	8.44053
679	8.33774	8.37557		679	8.32294	8.39862		683	8.30228	8.2774		679	8.57476	8.44018
680	8.33715	8.37465		680	8.32297	8.40006		684	8.30266	8.2774		680	8.57414	8.44027
681	8.33637	8.37395		681	8.32186	8.40065		685	8.30359	8.27739		681	8.57382	8.44185
682	8.33773	8.3743		682	8.3207	8.40071		686	8.30472	8.27732		682	8.57472	8.44174
683	8.33874	8.3754		683	8.31998	8.40105		687	8.30605	8.27859		683	8.5755	8.44128
684	8.33935	8.37585		684	8.3196	8.40083		688	8.30559	8.27899		684	8.57617	8.44151
685	8.34005	8.37602		685	8.31895	8.40011		689	8.30506	8.27703		685	8.57638	8.44228
686	8.34064	8.37644		686	8.31826	8.39828		690	8.30448	8.27616		686	8.5767	8.44181
687	8.33989	8.37712		687	8.31721	8.39817		691	8.30302	8.27525		687	8.57568	8.44219
688	8.33836	8.37688		688	8.31615	8.39814		692	8.30313	8.27375		688	8.57626	8.44314
689	8.33726	8.37665		689	8.31491	8.39805		693	8.3039	8.27287		689	8.57736	8.44404
690	8.33568	8.37673		690	8.31405	8.39756		694	8.30404	8.27354		690	8.57788	8.44327
691	8.33593	8.37669		691	8.31342	8.39647		695	8.30441	8.2732		691	8.57824	8.44264
692	8.33621	8.37636		692	8.31364	8.39449		696	8.30496	8.27379		692	8.57844	8.44238
693	8.33722	8.37629		693	8.3142	8.39329		697	8.3041	8.27558		693	8.57711	8.44235
694	8.33818	8.37734		694	8.31492	8.393		698	8.30354	8.27531		694	8.57671	8.44139
695	8.33868	8.3779		695	8.31449	8.39445		699	8.30335	8.2755		695	8.57564	8.44095
696	8.33725	8.37847		696	8.31554	8.39694		700	8.30201	8.27554		696	8.57663	8.43958
697	8.33653	8.37848		697	8.31625	8.39823		701	8.30199	8.2747		697	8.57678	8.43892
698	8.33583	8.37858		698	8.31601	8.39855		702	8.30175	8.27403		698	8.57752	8.43798
699	8.33606	8.37725		699	8.31632	8.39905		703	8.3014	8.27399		699	8.57752	8.4379
700	8.33732	8.37659		700	8.31696	8.39866		704	8.30184	8.2739		700	8.57882	8.43761
701	8.33988	8.37692		701	8.31709	8.39691		705	8.30269	8.2748		701	8.57903	8.43896
702	8.34162	8.37773		702	8.31758	8.39576		706	8.30355	8.27559		702	8.58006	8.43978
703	8.34227	8.37875		703	8.31842	8.3954		707	8.30452	8.27614		703	8.5808	8.44097
704	8.34022	8.37924		704	8.31921	8.39463		708	8.30563	8.27693		704	8.58146	8.44211
705	8.33863	8.3791		705	8.31987	8.39396		709	8.30563	8.27712		705	8.58048	8.44339
706	8.33637	8.37768		706	8.32103	8.39436		710	8.30515	8.27702		706	8.5788	8.44504
707	8.33416	8.37751		707	8.32217	8.39489		711	8.30414	8.27665		707	8.57817	8.44535
708	8.33281	8.37713		708	8.3236	8.39401		712	8.30418	8.27535		708	8.57753	8.44521
709	8.33321	8.3768		709	8.32428	8.39452		713	8.30363	8.27527		709	8.57665	8.44505
710	8.33298	8.37713		710	8.32457	8.39482		714	8.30303	8.27497		710	8.57726	8.44488
711	8.33278	8.3777		711	8.32411	8.39538		715	8.30262	8.27526		711	8.57834	8.44463
712	8.33266	8.37727		712	8.32293	8.39575		716	8.30284	8.27585		712	8.57791	8.44429
713	8.33226	8.37775		713	8.32088	8.39711		717	8.30179	8.27686		713	8.5786	8.44374
714	8.33227	8.37857		714	8.31954	8.39582		718	8.30175	8.27781		714	8.57868	8.44301
715	8.33196	8.37886		715	8.31939	8.39566		719	8.30248	8.27927		715	8.57882	8.44291
716	8.33305	8.3789		716	8.32	8.39504		720	8.30277	8.27906		716	8.57754	8.44079
717	8.33467	8.37922		717	8.31996	8.39562		721	8.30283	8.27881		717	8.57721	8.43964
718	8.33499	8.3787		718	8.32077	8.3956		722	8.30321	8.27865		718	8.57654	8.43911
719	8.33571	8.37725		719	8.32146	8.39576		723	8.30385	8.27736		719	8.57563	8.43854
720	8.33722	8.37633		720	8.32243	8.39581		724	8.30423	8.27671		720	8.57582	8.43822
721	8.33647	8.37585		721	8.32309	8.396		725	8.30567	8.27725		721	8.57633	8.43975
722	8.335	8.37482		722	8.32426	8.39581		726	8.30642	8.27649		722	8.57666	8.44076
723	8.33506	8.37398		723	8.32538	8.39593		727	8.3083	8.27523		723	8.577	8.44073
724	8.33449	8.37427		724	8.32583	8.39524		728	8.30863	8.27551		724	8.57825	8.44109
725	8.33352	8.37472		725	8.32528	8.39425		729	8.3089	8.27479		725	8.57878	8.44119
726	8.33394	8.37579		726	8.32494	8.39459		730	8.30888	8.27385		726	8.57973	8.44013
727	8.3358	8.3766		727	8.32513	8.39409		731	8.30901	8.27523		727	8.58002	8.439
728	8.3371	8.37668		728	8.32584	8.39469		732	8.30759	8.2762		728	8.57972	8.43898
729	8.33784	8.37715		729	8.32585	8.39646		733	8.30662	8.27569		729	8.57849	8.43957
730	8.33958	8.37671		730	8.32573	8.39702		734	8.30644	8.27597		730	8.57649	8.43933
731	8.34094	8.37574		731	8.32578	8.39699		735	8.30665	8.27561		731	8.57515	8.43978
732	8.34079	8.37622		732	8.32513	8.39832		736	8.30655	8.27478		732	8.57495	8.441
733	8.34048	8.37602		733	8.32487	8.39812		737	8.30669	8.27428		733	8.5747	8.44267
734	8.34093	8.37644		734	8.3248	8.3971		738	8.30683	8.274		734	8.57499	8.44248
735	8.33927	8.37727		735	8.32567	8.39682		739	8.30696	8.27344		735	8.57582	8.44313
736	8.33765	8.37765		736	8.32597	8.39681		740	8.30621	8.27254		736	8.57609	8.44336
737	8.33613	8.37729		737	8.32644	8.3953		741	8.30583	8.27178		737	8.57618	8.44294
738	8.3352	8.37738		738	8.32574	8.39473		742	8.30548	8.27036		738	8.57639	8.44249
739	8.33418	8.37771		739	8.32595	8.39452		743	8.30467	8.27008		739	8.57671	8.4423
740	8.33375	8.37773		740	8.326	8.3944		744	8.30338	8.26883		740	8.57617	8.4419
741	8.33324	8.37796		741	8.32533	8.39462		745	8.30317	8.269		741	8.57606	8.44255
742	8.33302	8.37809		742	8.32511	8.39542		746	8.30326	8.26828		742	8.57552	8.44323
743	8.3329	8.37857		743	8.32451	8.39559		747	8.30331	8.26905		743	8.57473	8.44343
744	8.3326	8.37753		744	8.32435	8.39611		748	8.30335	8.26858		744	8.57428	8.44387
745	8.33312	8.37716		745	8.32395	8.39655		749	8.30324	8.27023		745	8.5742	8.44382
746	8.33374	8.3762		746	8.32417	8.39579		750	8.30343	8.27112		746	8.57534	8.44195
747	8.33435	8.37517		747	8.32496	8.39489		751	8.30383	8.27188		747	8.57993	8.44125
748	8.33414	8.37533		748	8.32526	8.39487		752	8.30389	8.27309		748	8.58621	8.43967
749	8.3349	8.37615		749	8.32575	8.39491		753	8.30459	8.2742		749	8.59099	8.43945
750	8.33581	8.37666		750	8.32613	8.39386		754	8.30465	8.27433		750	8.59415	8.43968
751	8.33625	8.37761		751	8.32702	8.39436		755	8.30425	8.27461		751	8.59432	8.44043
752	8.3365	8.3784		752	8.3265	8.39453		756	8.30321	8.27501		752	8.58944	8.44054
753	8.33705	8.37846		753	8.32689	8.39435		757	8.30272	8.27544		753	8.58231	8.44192
754	8.33698	8.37839		754	8.32663	8.39422		758	8.30304	8.27621		754	8.57654	8.44147
755	8.33698	8.37814		755	8.32626	8.3947		759	8.30292	8.27685		755	8.57257	8.44168
756	8.33732	8.37866		756	8.32546	8.39432		760	8.3025	8.27726		756	8.57113	8.44208
757	8.33701	8.37812		757	8.32553	8.39413		761	8.30241	8.27758		757	8.57033	8.44177
758	8.33724	8.37795		758	8.32601	8.39348		762	8.30266	8.27717		758	8.56894	8.44134
759	8.3369	8.37768		759	8.32694	8.39274		763	8.30248	8.27719		759	8.56811	8.44164
760	8.33661	8.3776		760	8.32827	8.39311		764	8.30269	8.27616		760	8.56822	8.44172
761	8.3357	8.37751		761	8.32885	8.39244		765	8.30351	8.27578		761	8.56745	8.44197
762	8.33625	8.37829		762	8.32909	8.39239		766	8.30393	8.27543		762	8.56755	8.44265
763	8.33687	8.37865		763	8.32946	8.39247		767	8.30407	8.27512		763	8.56871	8.44273
764	8.33772	8.37911		764	8.32952	8.39322		768	8.3042	8.27403		764	8.56916	8.44274
765	8.33686	8.37947		765	8.32899	8.39286		769	8.30457	8.27403		765	8.57004	8.4418
766	8.33561	8.37938		766	8.32924	8.39383		770	8.30433	8.27469		766	8.57021	8.44022
767	8.33453	8.3789		767	8.3302	8.39452		771	8.30356	8.27588		767	8.5694	8.44027
768	8.33334	8.37851		768	8.33039	8.39446		772	8.30393	8.27624		768	8.5703	8.44049
769	8.33374	8.37884		769	8.33076	8.39447		773	8.30418	8.27653		769	8.57081	8.44013
770	8.33499	8.3787		770	8.3316	8.39503		774	8.30389	8.27747		770	8.57122	8.44129
771	8.33688	8.37823		771	8.33137	8.39482		775	8.30395	8.27742		771	8.57265	8.443
772	8.33845	8.37783		772	8.3303	8.39385		776	8.30419	8.27707		772	8.57408	8.44345
773	8.33881	8.37809		773	8.33046	8.39378		777	8.30377	8.27731		773	8.57474	8.4436
774	8.33841	8.37706		774	8.33092	8.39311		778	8.30333	8.27701		774	8.57646	8.44436
775	8.3384	8.37736		775	8.3305	8.39258		779	8.30308	8.27643		775	8.57619	8.44369
776	8.33886	8.37782		776	8.3305	8.39198		780	8.3023	8.27566		776	8.57492	8.44316
777	8.3402	8.37871		777	8.33144	8.39294		781	8.30276	8.27547		777	8.57562	8.44255
778	8.34104	8.37858		778	8.33139	8.39413		782	8.30371	8.27504		778	8.57575	8.44211
779	8.34095	8.37921		779	8.33041	8.39567		783	8.29855	8.27122		779	8.57485	8.44199
780	8.34096	8.37918		780	8.33066	8.3968		784	8.28596	8.26203		780	8.5747	8.44204
5				5				785	8.26613	8.24923		5
781	8.33968	8.37823		781	8.33086	8.3975		786	8.23984	8.23283		781	8.57361	8.44135
782	8.3388	8.37773		782	8.3292	8.39684		787	8.21381	8.21646		782	8.57238	8.44064
783	8.33465	8.37563		783	8.31266	8.39458		788	8.19926	8.20652		783	8.5698	8.43826
784	8.31711	8.37049		784	8.26702	8.38955		789	8.197	8.20331		784	8.56925	8.43304
785	8.28476	8.36232		785	8.19103	8.38152		790	8.20731	8.20565		785	8.57023	8.42486
786	8.24073	8.35396		786	8.08759	8.37188		791	8.22588	8.21291		786	8.5737	8.41518
787	8.1858	8.34656		787	7.97	8.36272		792	8.24579	8.22214		787	8.5742	8.40524
788	8.1374	8.34277		788	7.87091	8.35774		793	8.2618	8.23069		788	8.56994	8.39949
789	8.1079	8.34543		789	7.81361	8.35895		794	8.27397	8.23856		789	8.55851	8.39879
790	8.1014	8.35259		790	7.79792	8.36526		795	8.28148	8.24666		790	8.54123	8.40423
791	8.11392	8.36212		791	7.82064	8.37523		796	8.28795	8.25273		791	8.52056	8.41212
792	8.14275	8.36984		792	7.8657	8.38633		797	8.29144	8.25711		792	8.50233	8.42125
793	8.17503	8.37582		793	7.91081	8.39482		798	8.29226	8.26134		793	8.49082	8.42915
794	8.20668	8.3784		794	7.94863	8.39924		799	8.29317	8.26475		794	8.48731	8.43477
795	8.23453	8.37938		795	7.97795	8.40163		800	8.29368	8.26568		795	8.49404	8.4374
796	8.26009	8.37811		796	8.00027	8.40193		801	8.29275	8.26696		796	8.50918	8.43995
797	8.28156	8.37827		797	8.01749	8.40147		802	8.29331	8.26815		797	8.52826	8.44172
798	8.29847	8.37917		798	8.03133	8.39897		803	8.29459	8.26843		798	8.55057	8.4415
799	8.31166	8.37839		799	8.0423	8.39678		804	8.29502	8.26663		799	8.57395	8.44099
800	8.32341	8.37795		800	8.05396	8.3949		805	8.29572	8.26657		800	8.59329	8.44163
801	8.33188	8.37886		801	8.06846	8.3939		806	8.29588	8.266		801	8.60658	8.44136
802	8.33882	8.37807		802	8.08844	8.39188		807	8.29554	8.2658		802	8.61395	8.44084
803	8.34694	8.3763		803	8.11614	8.39167		808	8.29518	8.26654		803	8.61608	8.4407
804	8.35473	8.37689		804	8.14937	8.39144		809	8.2957	8.26841		804	8.61229	8.44115
805	8.3588	8.37656		805	8.18551	8.39075		810	8.2963	8.26816		805	8.60461	8.44021
806	8.36248	8.37692		806	8.22069	8.38927		811	8.29771	8.26845		806	8.59606	8.43942
807	8.36529	8.3782		807	8.25273	8.38871		812	8.29885	8.26945		807	8.58882	8.4391
808	8.36593	8.37947		808	8.27999	8.38919		813	8.30016	8.26993		808	8.58128	8.43946
809	8.36488	8.37868		809	8.30212	8.38902		814	8.3008	8.27124		809	8.57572	8.4389
810	8.36355	8.37992		810	8.31853	8.39009		815	8.30124	8.27372		810	8.57116	8.43883
811	8.36172	8.37994		811	8.33	8.39088		816	8.3005	8.2765		811	8.56801	8.44015
812	8.35935	8.3794		812	8.33724	8.39167		817	8.30091	8.27707		812	8.56551	8.44101
813	8.35691	8.37842		813	8.34104	8.39229		818	8.30186	8.2774		813	8.56402	8.44104
814	8.35473	8.37952		814	8.3426	8.39352		819	8.30247	8.27647		814	8.56297	8.44132
815	8.35393	8.37875		815	8.34379	8.3937		820	8.30304	8.27533		815	8.56355	8.44122
816	8.35446	8.37825		816	8.34504	8.39352		821	8.30347	8.27418		816	8.56329	8.44057
817	8.35382	8.37869		817	8.34592	8.39411		822	8.30408	8.27313		817	8.56284	8.44014
818	8.35387	8.37843		818	8.34669	8.39169		823	8.30339	8.27091		818	8.563	8.44038
819	8.35299	8.37846		819	8.34753	8.38923		824	8.30369	8.26941		819	8.56215	8.43952
820	8.3519	8.37842		820	8.34597	8.3874		825	8.3039	8.26837		820	8.56108	8.44055
821	8.34915	8.37778		821	8.34452	8.38684		826	8.3052	8.26662		821	8.56087	8.44025
822	8.34815	8.37779		822	8.3434	8.38487		827	8.30549	8.26615		822	8.56158	8.44031
823	8.34649	8.37831		823	8.34251	8.385		828	8.30578	8.26656		823	8.56126	8.44013
824	8.34612	8.3777		824	8.34155	8.38575		829	8.3061	8.26636		824	8.56196	8.44065
825	8.34548	8.37813		825	8.342	8.38565		830	8.30634	8.26607		825	8.56229	8.43913
826	8.34555	8.37842		826	8.34119	8.38482		831	8.30547	8.26672		826	8.56297	8.4384
827	8.3457	8.37834		827	8.33899	8.38521		832	8.30489	8.2678		827	8.56226	8.43795
828	8.34491	8.37927		828	8.33725	8.38575		833	8.30531	8.26787		828	8.56343	8.43709
829	8.3449	8.37909		829	8.33426	8.38666		834	8.30494	8.26954		829	8.56492	8.43683
830	8.34459	8.37847		830	8.33183	8.38687		835	8.30466	8.27092		830	8.56559	8.43663
831	8.34455	8.37969		831	8.3301	8.38778		836	8.30571	8.27231		831	8.5665	8.43696
832	8.34416	8.38042		832	8.32961	8.38795		837	8.30549	8.27317		832	8.56763	8.43671
833	8.3445	8.38088		833	8.32809	8.38749		838	8.30518	8.27436		833	8.56698	8.43751
834	8.34383	8.38154		834	8.32851	8.3873		839	8.30459	8.2741		834	8.56716	8.43904
835	8.34314	8.3821		835	8.32839	8.38743		840	8.30518	8.27394		835	8.56725	8.44025
836	8.34197	8.38217		836	8.32807	8.38741		841	8.3051	8.27257		836	8.56728	8.44048
837	8.34057	8.38143		837	8.32755	8.38711		842	8.30582	8.27179		837	8.56732	8.44027
838	8.33945	8.38178		838	8.32726	8.38741		843	8.30593	8.26976		838	8.56899	8.44009
839	8.3402	8.3825		839	8.32651	8.38763		844	8.30611	8.26933		839	8.5691	8.43975
840	8.34051	8.38358		840	8.32649	8.38805		845	8.30449	8.26921		840	8.57031	8.4392
841	8.34043	8.38363		841	8.32643	8.38794		846	8.30309	8.26962		841	8.57126	8.43928
842	8.34001	8.38341		842	8.32652	8.38791		847	8.30269	8.26962		842	8.5716	8.43943
843	8.339	8.38239		843	8.32643	8.38834		848	8.30257	8.27102		843	8.57138	8.43972
844	8.33788	8.38206		844	8.32625	8.38693		849	8.30299	8.27168		844	8.57206	8.43823
845	8.33782	8.38079		845	8.3249	8.38709		850	8.30432	8.27103		845	8.57241	8.43692
846	8.33777	8.37918		846	8.32405	8.38714		851	8.30575	8.27043		846	8.57155	8.43678
847	8.3388	8.37967		847	8.32278	8.38747		852	8.30586	8.27013		847	8.57165	8.4369
848	8.34052	8.38028		848	8.32307	8.38699		853	8.30615	8.26978		848	8.57145	8.43584
849	8.33944	8.38035		849	8.32241	8.38844		854	8.30686	8.26965		849	8.57102	8.4368
850	8.33874	8.38019		850	8.32303	8.38849		855	8.30665	8.27032		850	8.5701	8.43795
851	8.3387	8.3814		851	8.32189	8.38866		856	8.30571	8.27065		851	8.57006	8.43755
852	8.33824	8.38142		852	8.32193	8.38874		857	8.30624	8.2714		852	8.57045	8.43621
853	8.33726	8.38098		853	8.32098	8.39034		858	8.30573	8.27155		853	8.57169	8.43678
854	8.33833	8.38097		854	8.32081	8.39039		859	8.3042	8.27093		854	8.5716	8.43592
855	8.33878	8.38166		855	8.32012	8.3911		860	8.30378	8.27024		855	8.5712	8.43638
856	8.3383	8.38251		856	8.3211	8.39118		861	8.30454	8.2698		856	8.57078	8.43708
857	8.33795	8.38226		857	8.32126	8.3908		862	8.30394	8.26845		857	8.57029	8.43884
858	8.33798	8.38131		858	8.3214	8.38922		863	8.30463	8.26749		858	8.56992	8.43873
859	8.33734	8.38096		859	8.31988	8.38866		864	8.30607	8.26767		859	8.56966	8.43927
860	8.33784	8.38045		860	8.31941	8.38769		865	8.30733	8.268		860	8.57067	8.43887
861	8.33866	8.37942		861	8.31884	8.3875		866	8.30778	8.2685		861	8.57092	8.43837
862	8.33924	8.37919		862	8.31902	8.38773		867	8.30842	8.26859		862	8.57064	8.43734
863	8.3406	8.37916		863	8.31954	8.38789		868	8.30864	8.27042		863	8.56972	8.43708
864	8.34152	8.37863		864	8.32083	8.38737		869	8.30836	8.27109		864	8.56932	8.43727
865	8.34021	8.37862		865	8.32075	8.38681		870	8.30823	8.2704		865	8.5695	8.43851
866	8.33952	8.37927		866	8.32116	8.38648		871	8.30775	8.27014		866	8.57027	8.43893
867	8.33928	8.37939		867	8.32089	8.38663		872	8.30758	8.27067		867	8.57041	8.43993
868	8.3392	8.38048		868	8.32034	8.38655		873	8.30765	8.27028		868	8.57068	8.44022
869	8.33919	8.38089		869	8.32118	8.38635		874	8.30765	8.26969		869	8.5713	8.4403
870	8.33905	8.38013		870	8.3219	8.38575		875	8.30768	8.27036		870	8.57061	8.43972
871	8.33907	8.3794		871	8.32202	8.38631		876	8.30833	8.27087		871	8.57081	8.43986
872	8.33856	8.3793		872	8.32193	8.38584		877	8.30834	8.27063		872	8.57108	8.4387
873	8.33797	8.37911		873	8.32159	8.38669		878	8.3077	8.27086		873	8.57047	8.43858
874	8.3386	8.37885		874	8.32027	8.38672		879	8.30674	8.27116		874	8.56968	8.43894
875	8.34028	8.38031		875	8.31987	8.38717		880	8.30596	8.2718		875	8.56866	8.43839
876	8.34152	8.37968		876	8.31897	8.38771		881	8.30457	8.27233		876	8.56818	8.43807
877	8.34274	8.37927		877	8.31779	8.38799		882	8.30437	8.27242		877	8.56802	8.43784
878	8.34379	8.37865		878	8.3173	8.3867		883	8.30392	8.27222		878	8.56874	8.43721
879	8.34364	8.37911		879	8.3173	8.3865		884	8.30425	8.2724		879	8.57058	8.43619
880	8.34325	8.37907		880	8.31638	8.3864		885	8.30394	8.2717		880	8.57312	8.43584
881	8.3425	8.37967		881	8.31682	8.3858		886	8.3046	8.27151		881	8.57323	8.43641
882	8.34097	8.37973		882	8.31775	8.38606		887	8.30358	8.27236		882	8.57458	8.43748
883	8.33856	8.38071		883	8.31809	8.38665		888	8.30467	8.27182		883	8.57475	8.43884
884	8.33683	8.38034		884	8.31748	8.38685		889	8.30469	8.27187		884	8.57339	8.43883
885	8.33532	8.37986		885	8.31805	8.38625		890	8.30516	8.2725		885	8.57199	8.43835
886	8.33463	8.38025		886	8.31741	8.38639		891	8.30465	8.27161		886	8.57185	8.43739
887	8.33379	8.38003		887	8.31674	8.38555		892	8.30512	8.27132		887	8.57036	8.43738
888	8.33366	8.37907		888	8.31714	8.38583		893	8.30421	8.27186		888	8.56906	8.43731
889	8.33411	8.37876		889	8.31772	8.38645		894	8.30541	8.27148		889	8.56861	8.43806
890	8.33447	8.37864		890	8.31788	8.38829		895	8.30558	8.27128		890	8.56823	8.43954
891	8.33425	8.37878		891	8.31752	8.38829		896	8.30583	8.27207		891	8.56744	8.43978
892	8.33476	8.38008		892	8.31881	8.38917		897	8.30671	8.27195		892	8.56629	8.43937
893	8.33455	8.38003		893	8.31956	8.38745		898	8.30709	8.27184		893	8.56622	8.43948
894	8.33427	8.38069		894	8.32139	8.38687		899	8.30606	8.27255		894	8.56718	8.43911
895	8.33412	8.38107		895	8.32238	8.38547		900	8.30517	8.27181		895	8.56794	8.43781
896	8.33459	8.38045		896	8.32431	8.38531		901	8.3046	8.27027		896	8.56919	8.43747
897	8.3354	8.38069		897	8.32399	8.3849		902	8.30289	8.26944		897	8.57081	8.43697
898	8.33641	8.38135		898	8.32354	8.38558		903	8.30273	8.26782		898	8.57296	8.43639
899	8.33663	8.38125		899	8.32206	8.38606		904	8.30185	8.26627		899	8.57252	8.43651
900	8.33764	8.38112		900	8.32135	8.38589		905	8.3009	8.26619		900	8.5729	8.43767
901	8.33712	8.38107		901	8.32058	8.38527		906	8.30123	8.2675		901	8.57217	8.43825
902	8.33739	8.38076		902	8.32081	8.38505		907	8.30175	8.26815		902	8.57268	8.43845
903	8.33752	8.38048		903	8.3213	8.38612		908	8.30181	8.27015		903	8.57191	8.43757
904	8.3383	8.38109		904	8.32235	8.38565		909	8.30184	8.27116		904	8.57169	8.43769
905	8.33844	8.38156		905	8.32212	8.3862		910	8.30137	8.27258		905	8.57042	8.43689
906	8.33857	8.38126		906	8.32231	8.38579		911	8.30004	8.27263		906	8.56966	8.43697
907	8.3381	8.38079		907	8.3221	8.38671		912	8.29998	8.27324		907	8.56982	8.43719
908	8.33759	8.38084		908	8.32083	8.38618		913	8.30047	8.27271		908	8.56969	8.43812
909	8.33697	8.38079		909	8.32044	8.38638		914	8.30184	8.2722		909	8.56979	8.43763
910	8.33685	8.38119		910	8.31981	8.386		915	8.30377	8.2715		910	8.56882	8.43675
911	8.33729	8.38231		911	8.31912	8.38651		916	8.30517	8.27115		911	8.56953	8.43601
912	8.337	8.38315		912	8.31898	8.38631		917	8.30669	8.27161		912	8.56797	8.43555
913	8.33756	8.38344		913	8.31825	8.38448		918	8.30646	8.27149		913	8.5678	8.43401
914	8.33752	8.38372		914	8.31691	8.38425		919	8.30485	8.27209		914	8.56841	8.43397
915	8.33676	8.38305		915	8.31754	8.38417		920	8.30479	8.27252		915	8.56993	8.43492
916	8.33735	8.3813		916	8.31714	8.38423		921	8.30542	8.27327		916	8.57087	8.43544
917	8.33821	8.38022		917	8.31739	8.38276		922	8.30379	8.2733		917	8.57211	8.43536
918	8.33862	8.37969		918	8.31799	8.384		923	8.30294	8.27331		918	8.57146	8.43611
919	8.33889	8.3789		919	8.31842	8.38399		924	8.30429	8.27418		919	8.57071	8.43577
920	8.33969	8.37805		920	8.31875	8.38383		925	8.30426	8.27411		920	8.57037	8.43508
921	8.33878	8.37946		921	8.31916	8.38348		926	8.30421	8.27426		921	8.56949	8.43399
922	8.33814	8.37891		922	8.31968	8.38371		927	8.30547	8.2727		922	8.56867	8.43409
923	8.33701	8.3789		923	8.32044	8.38307		928	8.30654	8.27296		923	8.56944	8.43382
924	8.33655	8.37926		924	8.32048	8.38304		929	8.30615	8.27216		924	8.56912	8.43366
925	8.33506	8.3807		925	8.31987	8.38323		930	8.30674	8.27187		925	8.56918	8.43448
926	8.33538	8.38049		926	8.32086	8.38365		931	8.30734	8.27142		926	8.56996	8.43582
927	8.33579	8.38084		927	8.32056	8.38388		932	8.30641	8.27172		927	8.56931	8.43639
928	8.33676	8.3808		928	8.32026	8.38502		933	8.30664	8.27205		928	8.56943	8.43783
929	8.33749	8.37954		929	8.3212	8.38485		934	8.30806	8.27176		929	8.57107	8.43856
930	8.33848	8.37815		930	8.32249	8.38484		935	8.30772	8.27082		930	8.57176	8.43822
931	8.33908	8.37769		931	8.32286	8.38418		936	8.30701	8.27047		931	8.57044	8.43735
932	8.33861	8.37811		932	8.32324	8.38362		937	8.30766	8.27002		932	8.57115	8.43698
933	8.33806	8.3791		933	8.3232	8.3831		938	8.30771	8.26936		933	8.57023	8.43645
934	8.33757	8.38114		934	8.32304	8.38268		939	8.30641	8.26881		934	8.56902	8.43666
935	8.33822	8.38252		935	8.32177	8.38272		940	8.30643	8.26917		935	8.56876	8.43767
936	8.33805	8.38389		936	8.3211	8.38329		941	8.30597	8.26829		936	8.56967	8.43868
937	8.33804	8.38541		937	8.32037	8.38337		942	8.3053	8.26943		937	8.56918	8.43925
938	8.33803	8.38521		938	8.32085	8.38284		943	8.30471	8.27003		938	8.56855	8.43892
939	8.3382	8.38447		939	8.32195	8.383		944	8.30387	8.2713		939	8.568	8.43873
940	8.33748	8.38442		940	8.32307	8.38282		945	8.30398	8.27318		940	8.56726	8.43822
941	8.33733	8.38416		941	8.32282	8.38215		946	8.30492	8.27469		941	8.56671	8.438
942	8.33811	8.38344		942	8.32304	8.38213		947	8.30598	8.27511		942	8.56706	8.43769
943	8.33753	8.38367		943	8.32335	8.38207		948	8.30565	8.27517		943	8.56939	8.4377
944	8.33747	8.38367		944	8.32243	8.38244		949	8.30812	8.2753		944	8.57105	8.43791
945	8.33658	8.38316		945	8.32238	8.38176		950	8.30812	8.27308		945	8.57235	8.43702
946	8.33546	8.3831		946	8.32253	8.38217		951	8.30766	8.2721		946	8.57225	8.43684
947	8.33517	8.38235		947	8.32307	8.38121		952	8.30729	8.27061		947	8.57243	8.43698
948	8.33697	8.38121		948	8.32211	8.38104		953	8.30776	8.26998		948	8.57142	8.43737
949	8.33691	8.37995		949	8.32152	8.37987		954	8.30595	8.26913		949	8.57093	8.43731
950	8.33799	8.38011		950	8.32134	8.38		955	8.30561	8.27045		950	8.57011	8.43813
951	8.33928	8.37932		951	8.32177	8.37871		956	8.30601	8.26941		951	8.57002	8.43803
952	8.33818	8.38014		952	8.32158	8.37844		957	8.30556	8.27063		952	8.5703	8.43768
953	8.33699	8.38141		953	8.32222	8.37882		958	8.30556	8.27167		953	8.57049	8.43702
954	8.33678	8.38266		954	8.32304	8.37931		959	8.30697	8.27186		954	8.56987	8.43548
955	8.33618	8.38273		955	8.32205	8.37907		960	8.30684	8.27186		955	8.57042	8.43492
956	8.33643	8.38332		956	8.32226	8.37984		961	8.30685	8.27279		956	8.57161	8.4343
957	8.33802	8.3829		957	8.32257	8.3816		962	8.30791	8.27152		957	8.57082	8.43426
958	8.33785	8.38197		958	8.32326	8.38236		963	8.30294	8.26702		958	8.57106	8.43385
959	8.33748	8.38109		959	8.32376	8.38309		964	8.28876	8.25933		959	8.57071	8.43401
960	8.33733	8.38081		960	8.32491	8.38366		965	8.26782	8.24635		960	8.56985	8.43436
6				6				966	8.24115	8.23167		6
961	8.33692	8.38074		961	8.32414	8.38309		967	8.21555	8.21711		961	8.56943	8.4347
962	8.33599	8.38027		962	8.3234	8.38287		968	8.2	8.20683		962	8.56896	8.43522
963	8.333	8.37928		963	8.31429	8.38127		969	8.19814	8.20311		963	8.5676	8.43538
964	8.3187	8.37547		964	8.28206	8.37725		970	8.20854	8.20594		964	8.56669	8.43282
965	8.2894	8.36871		965	8.22642	8.37039		971	8.22715	8.21371		965	8.56688	8.42594
966	8.24673	8.35867		966	8.14885	8.36222		972	8.24671	8.22233		966	8.56763	8.41618
967	8.19581	8.35027		967	8.05567	8.35469		973	8.26232	8.2313		967	8.56896	8.40531
968	8.14959	8.34491		968	7.97021	8.35039		974	8.27414	8.23862		968	8.56466	8.39813
969	8.11987	8.34474		969	7.91436	8.35093		975	8.2812	8.24538		969	8.55563	8.39574
970	8.11049	8.3495		970	7.89148	8.35689		976	8.28521	8.25067		970	8.54059	8.39893
971	8.11999	8.3583		971	7.89777	8.36673		977	8.28698	8.25575		971	8.5214	8.40521
972	8.14446	8.36686		972	7.92425	8.37506		978	8.2887	8.25913		972	8.50167	8.41447
973	8.17388	8.37342		973	7.95159	8.38199		979	8.28991	8.26156		973	8.48773	8.4213
974	8.20226	8.37787		974	7.97346	8.38643		980	8.29159	8.26252		974	8.48232	8.42691
975	8.22912	8.38018		975	7.98806	8.3887		981	8.29425	8.26319		975	8.4874	8.43067
976	8.25274	8.38143		976	7.99685	8.38895		982	8.29692	8.26303		976	8.49899	8.43529
977	8.27314	8.38155		977	8.00071	8.38931		983	8.29953	8.26338		977	8.51576	8.43649
978	8.28768	8.38173		978	8.00511	8.38945		984	8.30072	8.26316		978	8.53617	8.43809
979	8.29973	8.38225		979	8.00662	8.38836		985	8.30201	8.26363		979	8.55753	8.43818
980	8.30912	8.38205		980	8.0066	8.38767		986	8.30244	8.26437		980	8.5761	8.43739
981	8.31722	8.38223		981	8.00716	8.38569		987	8.30271	8.26472		981	8.59073	8.43669
982	8.3246	8.38289		982	8.01034	8.38377		988	8.30177	8.2646		982	8.60136	8.43629
983	8.33228	8.38288		983	8.01661	8.38282		989	8.30241	8.26487		983	8.60597	8.43491
984	8.33878	8.3829		984	8.02925	8.38324		990	8.30328	8.26544		984	8.60412	8.43458
985	8.34518	8.38243		985	8.0492	8.38207		991	8.30379	8.26512		985	8.59852	8.43434
986	8.35053	8.38136		986	8.07384	8.38313		992	8.30445	8.26564		986	8.59154	8.43292
987	8.35324	8.38063		987	8.10247	8.38393		993	8.30634	8.26644		987	8.58354	8.4327
988	8.35591	8.38008		988	8.13406	8.38278		994	8.3068	8.26663		988	8.57645	8.43323
989	8.35876	8.37978		989	8.16531	8.38189		995	8.30677	8.26594		989	8.57071	8.43321
990	8.35971	8.37996		990	8.19226	8.38179		996	8.30684	8.26624		990	8.56646	8.43413
991	8.35943	8.38068		991	8.21728	8.38059		997	8.30595	8.26644		991	8.56432	8.43547
992	8.3591	8.38173		992	8.24034	8.38011		998	8.3048	8.26676		992	8.56262	8.43551
993	8.35722	8.38316		993	8.25878	8.38037		999	8.304	8.26844		993	8.56197	8.4352
994	8.35532	8.38334		994	8.27407	8.38045		1000	8.30373	8.27028		994	8.56251	8.43527
995	8.3537	8.38326		995	8.28777	8.38044		1001	8.3026	8.27124		995	8.56208	8.4343
996	8.35235	8.38452		996	8.29866	8.38081		1002	8.30314	8.27091		996	8.56103	8.4338
997	8.35102	8.38316		997	8.30524	8.38032		1003	8.30357	8.27069		997	8.56042	8.43348
998	8.35123	8.38261		998	8.31064	8.37938		1004	8.30371	8.26959		998	8.55972	8.43245
999	8.35101	8.38319		999	8.31501	8.37911		1005	8.30394	8.26862		999	8.55882	8.4321
1000	8.35088	8.38374		1000	8.31813	8.37881		1006	8.30434	8.26745		1000	8.55881	8.43271
1001	8.35113	8.38316		1001	8.32074	8.37942		1007	8.30398	8.26803		1001	8.55851	8.43209
1002	8.3513	8.3834		1002	8.32327	8.3792		1008	8.30395	8.26739		1002	8.5595	8.43302
1003	8.35091	8.38287		1003	8.32587	8.37949		1009	8.30472	8.26849		1003	8.56131	8.43379
1004	8.35019	8.38162		1004	8.32849	8.37918		1010	8.30448	8.26868		1004	8.56255	8.43526
1005	8.34932	8.38227		1005	8.33058	8.37893		1011	8.30494	8.26884		1005	8.564	8.43444
1006	8.34786	8.38227		1006	8.33144	8.37771		1012	8.30504	8.26833		1006	8.5648	8.43388
1007	8.34624	8.38311		1007	8.33306	8.37829		1013	8.30505	8.26917		1007	8.56464	8.43304
1008	8.34467	8.3839		1008	8.33378	8.37778		1014	8.30492	8.26834		1008	8.56374	8.43277
1009	8.3437	8.38473		1009	8.33412	8.37752		1015	8.30463	8.26868		1009	8.56466	8.43103
1010	8.3425	8.38423		1010	8.33432	8.3781		1016	8.30468	8.26953		1010	8.56428	8.4303
1011	8.3427	8.38452		1011	8.33577	8.37859		1017	8.30573	8.26981		1011	8.56476	8.43127
1012	8.34298	8.3846		1012	8.33608	8.37759		1018	8.30559	8.27005		1012	8.56451	8.4308
1013	8.34192	8.3843		1013	8.33568	8.37855		1019	8.30551	8.26989		1013	8.56403	8.43089
1014	8.34064	8.38397		1014	8.33469	8.3797		1020	8.30502	8.26841		1014	8.56303	8.43142
1015	8.34078	8.38352		1015	8.3344	8.3809		1021	8.30531	8.26755		1015	8.56328	8.43311
1016	8.33974	8.38231		1016	8.33237	8.38076		1022	8.30476	8.26713		1016	8.56381	8.43238
1017	8.33976	8.38196		1017	8.3318	8.3816		1023	8.30539	8.26627		1017	8.56467	8.43278
1018	8.34002	8.38244		1018	8.33115	8.38079		1024	8.30591	8.26621		1018	8.56611	8.43309
1019	8.34016	8.38337		1019	8.33182	8.37904		1025	8.30726	8.26801		1019	8.56745	8.43385
1020	8.34028	8.38391		1020	8.33193	8.37709		1026	8.30768	8.26869		1020	8.56843	8.43316
1021	8.34017	8.38475		1021	8.33357	8.37741		1027	8.30885	8.26873		1021	8.56856	8.43431
1022	8.34008	8.38532		1022	8.33346	8.37667		1028	8.30856	8.26909		1022	8.56893	8.43464
1023	8.34072	8.38454		1023	8.33412	8.37626		1029	8.30768	8.26871		1023	8.56937	8.43518
1024	8.34085	8.38391		1024	8.33349	8.37701		1030	8.30779	8.26692		1024	8.56972	8.43458
1025	8.3399	8.38371		1025	8.33375	8.3783		1031	8.3077	8.2658		1025	8.56921	8.43589
1026	8.34116	8.38293		1026	8.3328	8.37782		1032	8.30664	8.26569		1026	8.56988	8.43529
1027	8.34154	8.38239		1027	8.33191	8.37858		1033	8.30713	8.26567		1027	8.56988	8.43586
1028	8.34154	8.38232		1028	8.33085	8.38042		1034	8.30688	8.26569		1028	8.56945	8.43582
1029	8.34201	8.38234		1029	8.33052	8.38023		1035	8.30597	8.26582		1029	8.56833	8.43558
1030	8.34276	8.38251		1030	8.33057	8.37942		1036	8.30466	8.26545		1030	8.56799	8.43423
1031	8.34184	8.38326		1031	8.32991	8.37941		1037	8.30379	8.26546		1031	8.56653	8.43505
1032	8.34134	8.38368		1032	8.32944	8.379		1038	8.30345	8.26577		1032	8.56596	8.43494
1033	8.34196	8.38439		1033	8.32984	8.37902		1039	8.30411	8.26689		1033	8.56607	8.43463
1034	8.34177	8.38404		1034	8.33037	8.37992		1040	8.30468	8.2685		1034	8.56596	8.43478
1035	8.34187	8.38458		1035	8.3305	8.37972		1041	8.30589	8.27051		1035	8.56574	8.43541
1036	8.34264	8.38431		1036	8.3309	8.37993		1042	8.30628	8.27101		1036	8.56638	8.43396
1037	8.34217	8.38337		1037	8.33173	8.38084		1043	8.30613	8.27193		1037	8.56616	8.43297
1038	8.34144	8.3832		1038	8.33302	8.3795		1044	8.30653	8.27262		1038	8.5668	8.43245
1039	8.34061	8.38341		1039	8.33366	8.37909		1045	8.30691	8.2722		1039	8.56633	8.43215
1040	8.34028	8.38243		1040	8.33255	8.37927		1046	8.30692	8.27162		1040	8.56609	8.43246
1041	8.33911	8.38205		1041	8.33334	8.38005		1047	8.30706	8.2708		1041	8.56568	8.4342
1042	8.33942	8.3824		1042	8.33354	8.37913		1048	8.30734	8.27031		1042	8.56531	8.43461
1043	8.33825	8.38209		1043	8.33212	8.37982		1049	8.30657	8.26983		1043	8.56486	8.43431
1044	8.33825	8.38268		1044	8.33082	8.37938		1050	8.30577	8.26977		1044	8.56534	8.4339
1045	8.33867	8.3838		1045	8.32971	8.37952		1051	8.30628	8.26968		1045	8.56521	8.43253
1046	8.3383	8.38475		1046	8.32796	8.37933		1052	8.30782	8.27079		1046	8.5649	8.43078
1047	8.33721	8.38536		1047	8.32758	8.37914		1053	8.3095	8.27115		1047	8.5662	8.43064
1048	8.33779	8.3866		1048	8.32798	8.37882		1054	8.30959	8.27131		1048	8.56564	8.4313
1049	8.33851	8.38681		1049	8.32804	8.37949		1055	8.31036	8.27183		1049	8.56505	8.43143
1050	8.33798	8.38625		1050	8.32871	8.37999		1056	8.30975	8.27332		1050	8.56566	8.43278
1051	8.33861	8.38563		1051	8.32911	8.37957		1057	8.30791	8.27311		1051	8.56667	8.43369
1052	8.33971	8.38517		1052	8.32848	8.37947		1058	8.3059	8.27199		1052	8.56652	8.43487
1053	8.33961	8.38396		1053	8.32852	8.379		1059	8.30684	8.27111		1053	8.5667	8.43556
1054	8.33826	8.38316		1054	8.32867	8.37815		1060	8.30647	8.27061		1054	8.56671	8.43654
1055	8.33821	8.38219		1055	8.32848	8.37818		1061	8.3065	8.26905		1055	8.56605	8.43654
1056	8.33842	8.38152		1056	8.32905	8.37803		1062	8.30733	8.26872		1056	8.56585	8.43772
1057	8.33718	8.38145		1057	8.32992	8.37966		1063	8.30737	8.26873		1057	8.5671	8.43786
1058	8.33662	8.38207		1058	8.32929	8.38091		1064	8.30678	8.26936		1058	8.56738	8.43779
1059	8.33732	8.38205		1059	8.32824	8.38101		1065	8.30626	8.26897		1059	8.56815	8.43811
1060	8.33775	8.38238		1060	8.32815	8.37994		1066	8.30581	8.26812		1060	8.56813	8.43697
1061	8.33745	8.38356		1061	8.3259	8.38041		1067	8.30479	8.2682		1061	8.56724	8.43541
1062	8.33835	8.38436		1062	8.32536	8.38		1068	8.30432	8.26784		1062	8.5644	8.43438
1063	8.3382	8.38411		1063	8.32546	8.3797		1069	8.30438	8.26683		1063	8.56383	8.433
1064	8.33789	8.38379		1064	8.32553	8.38022		1070	8.30506	8.26709		1064	8.56456	8.43168
1065	8.33745	8.38436		1065	8.32523	8.3808		1071	8.30521	8.26756		1065	8.56546	8.43205
1066	8.33626	8.3838		1066	8.3263	8.38111		1072	8.30623	8.26715		1066	8.56663	8.43152
1067	8.33461	8.38204		1067	8.32511	8.38033		1073	8.3071	8.26803		1067	8.56809	8.43
1068	8.33507	8.38147		1068	8.32425	8.38022		1074	8.30774	8.26933		1068	8.56856	8.42907
1069	8.33581	8.3826		1069	8.32464	8.38065		1075	8.30878	8.26951		1069	8.5676	8.42891
1070	8.33628	8.38235		1070	8.32585	8.38055		1076	8.30984	8.27018		1070	8.56757	8.42848
1071	8.33786	8.38164		1071	8.32704	8.38053		1077	8.31005	8.27146		1071	8.56682	8.42807
1072	8.33947	8.38108		1072	8.32725	8.38166		1078	8.3104	8.27076		1072	8.56623	8.42813
1073	8.33997	8.38035		1073	8.32768	8.38177		1079	8.30989	8.27033		1073	8.56561	8.42838
1074	8.3398	8.37944		1074	8.32769	8.38209		1080	8.30923	8.27061		1074	8.5655	8.42789
1075	8.33917	8.37962		1075	8.32672	8.38263		1081	8.30872	8.27033		1075	8.56478	8.42676
1076	8.33875	8.3796		1076	8.32629	8.38196		1082	8.30814	8.27		1076	8.56546	8.42659
1077	8.33894	8.38058		1077	8.32749	8.38177		1083	8.30701	8.26992		1077	8.56663	8.42689
1078	8.33865	8.38194		1078	8.32804	8.38122		1084	8.30677	8.26983		1078	8.56631	8.42789
1079	8.33777	8.38192		1079	8.32755	8.38081		1085	8.3064	8.27012		1079	8.56536	8.42922
1080	8.33703	8.38177		1080	8.32693	8.38088		1086	8.30555	8.27038		1080	8.56583	8.4308
1081	8.33651	8.38412		1081	8.32635	8.38044		1087	8.30586	8.27002		1081	8.56439	8.43196
1082	8.3356	8.38534		1082	8.32605	8.37969		1088	8.30715	8.26973		1082	8.56338	8.43281
1083	8.3355	8.38498		1083	8.32591	8.37971		1089	8.30734	8.26898		1083	8.56396	8.433
1084	8.33645	8.38512		1084	8.32631	8.37894		1090	8.308	8.26876		1084	8.56551	8.43474
1085	8.33725	8.38465		1085	8.32662	8.3782		1091	8.30895	8.26835		1085	8.56509	8.43477
1086	8.33731	8.38378		1086	8.32608	8.37777		1092	8.30855	8.26777		1086	8.56653	8.43483
1087	8.33766	8.38325		1087	8.32596	8.37736		1093	8.30774	8.2687		1087	8.56742	8.43528
1088	8.33835	8.38437		1088	8.3254	8.37731		1094	8.30789	8.26901		1088	8.56745	8.43613
1089	8.33881	8.38464		1089	8.32547	8.37745		1095	8.30622	8.26802		1089	8.56721	8.43495
1090	8.33928	8.38582		1090	8.32639	8.37752		1096	8.30583	8.26736		1090	8.5671	8.43448
1091	8.33973	8.38565		1091	8.32732	8.37774		1097	8.30663	8.26723		1091	8.56708	8.43524
1092	8.34011	8.38648		1092	8.3273	8.3779		1098	8.30648	8.26605		1092	8.56704	8.43547
1093	8.33966	8.38603		1093	8.32724	8.37686		1099	8.30577	8.26646		1093	8.56776	8.43416
1094	8.33881	8.38529		1094	8.32699	8.37671		1100	8.30714	8.26724		1094	8.56807	8.43231
1095	8.33788	8.38481		1095	8.3269	8.37723		1101	8.3081	8.26794		1095	8.56928	8.43266
1096	8.33731	8.38469		1096	8.32718	8.37727		1102	8.30831	8.26854		1096	8.56907	8.431
1097	8.33821	8.38314		1097	8.32666	8.37673		1103	8.30851	8.27034		1097	8.56779	8.42959
1098	8.33824	8.38213		1098	8.32665	8.37738		1104	8.30881	8.27031		1098	8.56755	8.42972
1099	8.33771	8.38288		1099	8.32606	8.37762		1105	8.30795	8.26955		1099	8.56734	8.42981
1100	8.33745	8.38296		1100	8.32532	8.37713		1106	8.30751	8.26964		1100	8.56578	8.42986
1101	8.33758	8.38222		1101	8.32438	8.37671		1107	8.30668	8.27025		1101	8.5661	8.4314
1102	8.33675	8.38288		1102	8.32531	8.3774		1108	8.30572	8.27036		1102	8.56801	8.43232
1103	8.33607	8.38347		1103	8.32569	8.37782		1109	8.3059	8.26963		1103	8.5671	8.43224
1104	8.33713	8.38272		1104	8.32686	8.37771		1110	8.30642	8.27058		1104	8.56725	8.43317
1105	8.33857	8.38359		1105	8.32735	8.37826		1111	8.30603	8.27131		1105	8.56784	8.43177
1106	8.33982	8.38527		1106	8.32752	8.37969		1112	8.30612	8.27098		1106	8.56679	8.43041
1107	8.33939	8.38569		1107	8.32702	8.37986		1113	8.30748	8.27008		1107	8.56524	8.43034
1108	8.33984	8.38649		1108	8.32626	8.38048		1114	8.30774	8.2696		1108	8.56569	8.43094
1109	8.3403	8.38781		1109	8.3259	8.38063		1115	8.30771	8.2693		1109	8.56512	8.43057
1110	8.34022	8.38667		1110	8.3257	8.38037		1116	8.30903	8.26807		1110	8.56443	8.43169
1111	8.33812	8.38512		1111	8.32583	8.38		1117	8.30857	8.26726		1111	8.56499	8.4317
1112	8.33667	8.38458		1112	8.32567	8.37999		1118	8.30803	8.26741		1112	8.56477	8.43149
1113	8.33565	8.38317		1113	8.32468	8.37831		1119	8.30836	8.26804		1113	8.56426	8.43123
1114	8.3333	8.38244		1114	8.32442	8.37798		1120	8.30872	8.26777		1114	8.56467	8.43122
1115	8.33133	8.38307		1115	8.32482	8.37715		1121	8.3072	8.26797		1115	8.56622	8.43071
1116	8.33136	8.38418		1116	8.32392	8.37812		1122	8.307	8.26895		1116	8.56728	8.4308
1117	8.3328	8.38477		1117	8.32414	8.37853		1123	8.30713	8.26965		1117	8.56925	8.4304
1118	8.33372	8.38557		1118	8.32539	8.37966		1124	8.3068	8.2705		1118	8.57071	8.42998
1119	8.33545	8.38566		1119	8.32639	8.37985		1125	8.30599	8.27038		1119	8.57021	8.43038
1120	8.33602	8.38498		1120	8.32761	8.38073		1126	8.30711	8.26988		1120	8.56991	8.43152
1121	8.3366	8.38269		1121	8.32876	8.38067		1127	8.30878	8.26844		1121	8.56913	8.43217
1122	8.33577	8.38198		1122	8.32814	8.38111		1128	8.30903	8.26649		1122	8.56875	8.4324
1123	8.33585	8.38184		1123	8.32898	8.38081		1129	8.30909	8.26594		1123	8.56753	8.43259
1124	8.33655	8.38132		1124	8.32967	8.38058		1130	8.3089	8.26548		1124	8.56813	8.43305
1125	8.33741	8.38198		1125	8.3292	8.38002		1131	8.30795	8.26543		1125	8.56917	8.43306
1126	8.33907	8.38369		1126	8.32921	8.37865		1132	8.30672	8.2656		1126	8.56929	8.43223
1127	8.34026	8.38399		1127	8.33048	8.37842		1133	8.30554	8.26669		1127	8.56894	8.43249
1128	8.34129	8.38353		1128	8.3294	8.37858		1134	8.30504	8.26622		1128	8.56932	8.43262
1129	8.34089	8.38344		1129	8.32747	8.37933		1135	8.30602	8.26646		1129	8.56878	8.4315
1130	8.34071	8.38282		1130	8.32629	8.38047		1136	8.30574	8.26727		1130	8.56814	8.43133
1131	8.33844	8.38262		1131	8.32666	8.38104		1137	8.30503	8.26777		1131	8.56842	8.43179
1132	8.33738	8.38309		1132	8.32571	8.38119		1138	8.30597	8.26842		1132	8.56793	8.43074
1133	8.33646	8.38332		1133	8.32554	8.38101		1139	8.30618	8.26842		1133	8.56739	8.43001
1134	8.33597	8.38425		1134	8.32643	8.38115		1140	8.30572	8.26934		1134	8.56771	8.42878
1135	8.33543	8.38539		1135	8.32643	8.3818		1141	8.30621	8.2706		1135	8.56629	8.42795
1136	8.33588	8.38629		1136	8.32552	8.38123		1142	8.30783	8.27235		1136	8.56541	8.42735
1137	8.33569	8.38623		1137	8.32554	8.38053		1143	8.30453	8.26915		1137	8.5651	8.42777
1138	8.33609	8.387		1138	8.32581	8.38108		1144	8.29226	8.26158		1138	8.5644	8.42811
1139	8.33601	8.38715		1139	8.32613	8.38197		1145	8.27338	8.24923		1139	8.56321	8.42936
1140	8.33632	8.38694		1140	8.32622	8.38061		1146	8.24729	8.23285		1140	8.56339	8.43028
7				7				1147	8.22234	8.21736		7
1141	8.33692	8.38586		1141	8.32697	8.38116		1148	8.20614	8.2067		1141	8.56409	8.4306
1142	8.33817	8.38476		1142	8.32731	8.3809		1149	8.20309	8.2041		1142	8.56478	8.43081
1143	8.33667	8.38161		1143	8.32311	8.3796		1150	8.21075	8.20586		1143	8.56504	8.43168
1144	8.32552	8.37624		1144	8.3051	8.37532		1151	8.22804	8.21329		1144	8.56556	8.42797
1145	8.30161	8.36693		1145	8.27039	8.36957		1152	8.24616	8.22101		1145	8.56606	8.42037
1146	8.26575	8.35641		1146	8.219	8.36253		1153	8.26109	8.22865		1146	8.56672	8.41146
1147	8.22052	8.34785		1147	8.15649	8.35439		1154	8.27343	8.234		1147	8.56519	8.4026
1148	8.1756	8.34361		1148	8.09631	8.34862		1155	8.28111	8.24023		1148	8.56076	8.39451
1149	8.1455	8.34361		1149	8.05254	8.34692		1156	8.28614	8.24428		1149	8.55075	8.39349
1150	8.13143	8.34992		1150	8.03139	8.35102		1157	8.29019	8.24696		1150	8.53509	8.39751
1151	8.1336	8.36038		1151	8.02963	8.35878		1158	8.29244	8.25006		1151	8.51494	8.40521
1152	8.15111	8.36993		1152	8.04121	8.36832		1159	8.29231	8.25295		1152	8.497	8.41403
1153	8.17297	8.37783		1153	8.05523	8.3756		1160	8.29332	8.25516		1153	8.48407	8.42193
1154	8.1945	8.38368		1154	8.06333	8.3814		1161	8.29527	8.25767		1154	8.47868	8.4278
1155	8.21583	8.38588		1155	8.0652	8.38451		1162	8.29599	8.26005		1155	8.48206	8.43084
1156	8.23683	8.38661		1156	8.06359	8.38493		1163	8.2974	8.26097		1156	8.49362	8.43269
1157	8.25311	8.38647		1157	8.05902	8.38488		1164	8.3004	8.26178		1157	8.51088	8.43284
1158	8.2685	8.38574		1158	8.05315	8.3856		1165	8.30223	8.26187		1158	8.53164	8.43264
1159	8.27984	8.3857		1159	8.04934	8.38555		1166	8.30314	8.2625		1159	8.5545	8.4321
1160	8.29016	8.38664		1160	8.04698	8.38541		1167	8.30354	8.2628		1160	8.57434	8.43271
1161	8.29794	8.38645		1161	8.04604	8.38548		1168	8.30369	8.26337		1161	8.58933	8.43305
1162	8.30632	8.38754		1162	8.04724	8.3857		1169	8.30313	8.26359		1162	8.59881	8.43364
1163	8.31311	8.38899		1163	8.05093	8.38448		1170	8.30379	8.26318		1163	8.60323	8.43323
1164	8.32128	8.38947		1164	8.05787	8.38345		1171	8.30423	8.26247		1164	8.60014	8.43313
1165	8.32902	8.39046		1165	8.06734	8.38166		1172	8.30519	8.26216		1165	8.59488	8.43193
1166	8.33505	8.39225		1166	8.07987	8.37999		1173	8.30613	8.2615		1166	8.58734	8.43027
1167	8.33992	8.39169		1167	8.09474	8.37906		1174	8.30608	8.2614		1167	8.57835	8.42919
1168	8.34419	8.38996		1168	8.11091	8.37837		1175	8.30591	8.26304		1168	8.56961	8.42842
1169	8.34711	8.38992		1169	8.12795	8.37814		1176	8.30555	8.26405		1169	8.56315	8.42683
1170	8.3483	8.38839		1170	8.14464	8.37877		1177	8.30517	8.26505		1170	8.55785	8.42585
1171	8.34946	8.38648		1171	8.16096	8.37955		1178	8.30544	8.26544		1171	8.55509	8.42633
1172	8.34999	8.38573		1172	8.17617	8.37903		1179	8.30646	8.26541		1172	8.55403	8.42617
1173	8.34978	8.38691		1173	8.19115	8.37987		1180	8.30642	8.26551		1173	8.55449	8.42619
1174	8.35027	8.38659		1174	8.20482	8.3801		1181	8.30639	8.26524		1174	8.55622	8.42686
1175	8.35028	8.38737		1175	8.21778	8.37986		1182	8.30723	8.26448		1175	8.55934	8.42744
1176	8.35114	8.38725		1176	8.22812	8.37941		1183	8.30609	8.26499		1176	8.56287	8.42647
1177	8.35152	8.38713		1177	8.23751	8.37947		1184	8.30499	8.26503		1177	8.56506	8.42642
1178	8.35302	8.38673		1178	8.24507	8.37881		1185	8.3049	8.26465		1178	8.56548	8.42726
1179	8.35323	8.38554		1179	8.25225	8.37888		1186	8.3049	8.26462		1179	8.56549	8.42792
1180	8.35306	8.38402		1180	8.25849	8.37912		1187	8.30397	8.26511		1180	8.56449	8.42795
1181	8.35139	8.38452		1181	8.26472	8.37825		1188	8.3042	8.26521		1181	8.56236	8.42859
1182	8.34953	8.38512		1182	8.27041	8.37697		1189	8.30395	8.26651		1182	8.56162	8.4284
1183	8.34875	8.38328		1183	8.27714	8.37687		1190	8.30361	8.26679		1183	8.56148	8.42718
1184	8.34725	8.38346		1184	8.28162	8.37564		1191	8.30375	8.26754		1184	8.56105	8.42699
1185	8.34765	8.38438		1185	8.28584	8.37359		1192	8.30428	8.26815		1185	8.56026	8.42711
1186	8.34848	8.38393		1186	8.28914	8.37475		1193	8.30611	8.26875		1186	8.56112	8.42743
1187	8.34888	8.38245		1187	8.29445	8.37536		1194	8.30718	8.26889		1187	8.56089	8.42761
1188	8.34765	8.38342		1188	8.29752	8.37509		1195	8.3078	8.26955		1188	8.56044	8.42832
1189	8.34818	8.38365		1189	8.30126	8.3755		1196	8.30852	8.26924		1189	8.56168	8.42801
1190	8.34735	8.38231		1190	8.30473	8.3763		1197	8.30809	8.26953		1190	8.56325	8.42768
1191	8.34607	8.38183		1191	8.30837	8.3756		1198	8.30661	8.2687		1191	8.56291	8.42687
1192	8.34555	8.38271		1192	8.30938	8.37616		1199	8.30575	8.26805		1192	8.56416	8.42575
1193	8.34538	8.38289		1193	8.3108	8.37648		1200	8.30562	8.26835		1193	8.56591	8.42557
1194	8.34361	8.38225		1194	8.31203	8.37745		1201	8.30456	8.26811		1194	8.56569	8.42708
1195	8.34194	8.38317		1195	8.31334	8.37823		1202	8.30366	8.2676		1195	8.56557	8.42817
1196	8.34208	8.38339		1196	8.31486	8.37847		1203	8.30313	8.26873		1196	8.56631	8.42976
1197	8.3427	8.38325		1197	8.31646	8.37821		1204	8.30324	8.26927		1197	8.56566	8.4321
1198	8.34168	8.38263		1198	8.31788	8.37877		1205	8.30365	8.26816		1198	8.56417	8.43315
1199	8.34276	8.38257		1199	8.31916	8.37865		1206	8.30439	8.26924		1199	8.5643	8.43197
1200	8.34383	8.38186		1200	8.32117	8.37952		1207	8.30529	8.27004		1200	8.56427	8.43315
1201	8.34389	8.38276		1201	8.32179	8.37954		1208	8.30581	8.26933		1201	8.56385	8.43322
1202	8.34282	8.38404		1202	8.32335	8.38001		1209	8.3069	8.2689		1202	8.56371	8.43314
1203	8.3427	8.38443		1203	8.32568	8.37926		1210	8.30686	8.26894		1203	8.56388	8.43343
1204	8.34179	8.3853		1204	8.32746	8.37704		1211	8.30728	8.26726		1204	8.56375	8.43401
1205	8.3415	8.38628		1205	8.32747	8.37481		1212	8.30861	8.2664		1205	8.5627	8.43243
1206	8.3404	8.38627		1206	8.32893	8.3743		1213	8.30894	8.26732		1206	8.56289	8.43144
1207	8.34041	8.38578		1207	8.32936	8.37334		1214	8.30852	8.26782		1207	8.56263	8.43069
1208	8.34116	8.38557		1208	8.32972	8.3731		1215	8.30803	8.26803		1208	8.56283	8.42881
1209	8.34048	8.3843		1209	8.33063	8.37452		1216	8.3071	8.2686		1209	8.56378	8.42725
1210	8.34004	8.38276		1210	8.33146	8.37593		1217	8.30621	8.26869		1210	8.56544	8.42721
1211	8.34061	8.38179		1211	8.3315	8.37628		1218	8.30558	8.26714		1211	8.56546	8.42758
1212	8.34111	8.3812		1212	8.33254	8.37684		1219	8.30523	8.26593		1212	8.56636	8.4284
1213	8.34091	8.38184		1213	8.33306	8.37702		1220	8.30645	8.26531		1213	8.56657	8.42889
1214	8.341	8.38312		1214	8.33281	8.37695		1221	8.3069	8.26584		1214	8.56458	8.42886
1215	8.34055	8.38428		1215	8.33333	8.37759		1222	8.30765	8.26598		1215	8.56355	8.42835
1216	8.34093	8.38503		1216	8.33374	8.37729		1223	8.30919	8.26684		1216	8.56285	8.42766
1217	8.3401	8.38524		1217	8.33348	8.37802		1224	8.31026	8.26745		1217	8.56221	8.4264
1218	8.33893	8.38527		1218	8.33347	8.37915		1225	8.30933	8.26843		1218	8.56219	8.42528
1219	8.33862	8.38444		1219	8.33384	8.37918		1226	8.30993	8.26759		1219	8.56276	8.42555
1220	8.33961	8.38455		1220	8.33483	8.37853		1227	8.3091	8.26761		1220	8.56331	8.42582
1221	8.33908	8.38401		1221	8.33633	8.37844		1228	8.30752	8.2668		1221	8.56445	8.42663
1222	8.33893	8.38467		1222	8.33563	8.37797		1229	8.30675	8.26679		1222	8.56448	8.42725
1223	8.33898	8.38503		1223	8.33571	8.37752		1230	8.30741	8.26669		1223	8.56507	8.42989
1224	8.33958	8.38595		1224	8.33617	8.37827		1231	8.30726	8.26702		1224	8.56586	8.43019
1225	8.33886	8.38603		1225	8.33648	8.37759		1232	8.3072	8.26594		1225	8.56562	8.43049
1226	8.33797	8.38577		1226	8.33691	8.37772		1233	8.30746	8.26598		1226	8.5656	8.42992
1227	8.33803	8.38475		1227	8.33797	8.37816		1234	8.30728	8.26598		1227	8.5661	8.42883
1228	8.33796	8.38364		1228	8.33818	8.37857		1235	8.3073	8.26499		1228	8.56625	8.42786
1229	8.33707	8.38245		1229	8.3387	8.37753		1236	8.30734	8.26393		1229	8.56681	8.42812
1230	8.33615	8.38195		1230	8.33878	8.37731		1237	8.30771	8.26394		1230	8.5667	8.4272
1231	8.33577	8.3811		1231	8.33897	8.3773		1238	8.30789	8.26363		1231	8.56598	8.42649
1232	8.33605	8.38171		1232	8.33982	8.37629		1239	8.30774	8.26323		1232	8.5649	8.42685
1233	8.33614	8.38185		1233	8.34047	8.37624		1240	8.30776	8.26395		1233	8.56403	8.4258
1234	8.33719	8.38344		1234	8.33989	8.37722		1241	8.30748	8.26341		1234	8.56215	8.42536
1235	8.33861	8.38467		1235	8.33988	8.37809		1242	8.30794	8.26317		1235	8.56296	8.42557
1236	8.34007	8.38579		1236	8.3383	8.37842		1243	8.30806	8.2622		1236	8.56429	8.4265
1237	8.33935	8.38554		1237	8.33786	8.37908		1244	8.30898	8.26199		1237	8.56609	8.42693
1238	8.33958	8.38538		1238	8.33822	8.37881		1245	8.3082	8.26146		1238	8.56732	8.42784
1239	8.33947	8.38476		1239	8.33896	8.37892		1246	8.30879	8.26205		1239	8.56986	8.42899
1240	8.33837	8.38367		1240	8.33898	8.37882		1247	8.30857	8.26265		1240	8.57117	8.43043
1241	8.33747	8.3841		1241	8.33946	8.37897		1248	8.30805	8.26428		1241	8.57178	8.43082
1242	8.33713	8.3849		1242	8.33852	8.37918		1249	8.30822	8.26577		1242	8.57209	8.43091
1243	8.33752	8.38527		1243	8.33788	8.37927		1250	8.30947	8.26728		1243	8.57136	8.43061
1244	8.33765	8.38573		1244	8.33822	8.37923		1251	8.30949	8.26948		1244	8.57014	8.43088
1245	8.33862	8.38743		1245	8.33814	8.37939		1252	8.3097	8.27116		1245	8.56684	8.42944
1246	8.33895	8.38805		1246	8.33779	8.37939		1253	8.30988	8.27252		1246	8.56466	8.42734
1247	8.33991	8.38809		1247	8.33933	8.37923		1254	8.30977	8.27233		1247	8.56329	8.4267
1248	8.33923	8.38763		1248	8.34065	8.37898		1255	8.30884	8.27305		1248	8.56245	8.42531
1249	8.33864	8.38801		1249	8.3414	8.37859		1256	8.3088	8.27218		1249	8.56086	8.423
1250	8.33722	8.38833		1250	8.34186	8.37932		1257	8.30807	8.27191		1250	8.56072	8.42168
1251	8.33704	8.38814		1251	8.34366	8.37882		1258	8.30809	8.27101		1251	8.55991	8.4223
1252	8.33665	8.38676		1252	8.34345	8.37835		1259	8.30731	8.27181		1252	8.55948	8.42069
1253	8.33606	8.38769		1253	8.34265	8.37733		1260	8.3069	8.27062		1253	8.55863	8.42139
1254	8.33598	8.38663		1254	8.34189	8.37629		1261	8.30649	8.27142		1254	8.55895	8.42226
1255	8.33653	8.38536		1255	8.34185	8.37541		1262	8.30801	8.27094		1255	8.55954	8.42354
1256	8.33644	8.38526		1256	8.3414	8.37554		1263	8.30824	8.27037		1256	8.56028	8.42365
1257	8.33642	8.38562		1257	8.34203	8.37508		1264	8.30816	8.26932		1257	8.56	8.42457
1258	8.33713	8.38497		1258	8.34185	8.37563		1265	8.30868	8.26881		1258	8.5598	8.42704
1259	8.33747	8.38482		1259	8.34069	8.37698		1266	8.30822	8.2678		1259	8.56016	8.42689
1260	8.33733	8.38454		1260	8.3396	8.37774		1267	8.30646	8.26701		1260	8.56149	8.42648
1261	8.33647	8.38392		1261	8.33888	8.37829		1268	8.30679	8.26661		1261	8.56285	8.42661
1262	8.33471	8.3842		1262	8.33738	8.3784		1269	8.30716	8.266		1262	8.56396	8.42806
1263	8.33412	8.38463		1263	8.33786	8.37932		1270	8.30645	8.26514		1263	8.56525	8.42503
1264	8.33338	8.38384		1264	8.33805	8.37955		1271	8.30659	8.26466		1264	8.56653	8.42446
1265	8.33339	8.38314		1265	8.33829	8.37865		1272	8.30691	8.26459		1265	8.56612	8.42527
1266	8.33353	8.38252		1266	8.33786	8.37888		1273	8.30678	8.26578		1266	8.56568	8.42609
1267	8.33441	8.38198		1267	8.33842	8.37984		1274	8.30628	8.26682		1267	8.5663	8.4265
1268	8.33506	8.38159		1268	8.33795	8.37897		1275	8.30596	8.26811		1268	8.56665	8.42851
1269	8.33478	8.38319		1269	8.33846	8.37855		1276	8.30542	8.26961		1269	8.56537	8.42981
1270	8.33526	8.38369		1270	8.33951	8.37887		1277	8.30491	8.26973		1270	8.56517	8.4296
1271	8.33516	8.38505		1271	8.33988	8.37777		1278	8.30531	8.26856		1271	8.56553	8.43044
1272	8.33585	8.38617		1272	8.34045	8.37691		1279	8.30673	8.26773		1272	8.56443	8.4296
1273	8.33637	8.38636		1273	8.3406	8.37795		1280	8.30796	8.26769		1273	8.56493	8.42856
1274	8.33676	8.38551		1274	8.3408	8.37796		1281	8.30943	8.2673		1274	8.5659	8.42807
1275	8.33645	8.3854		1275	8.34054	8.37784		1282	8.30997	8.26774		1275	8.5661	8.42808
1276	8.33747	8.385		1276	8.34121	8.37909		1283	8.31032	8.26901		1276	8.56457	8.42675
1277	8.33661	8.38513		1277	8.34097	8.38001		1284	8.30972	8.26953		1277	8.5634	8.42675
1278	8.33624	8.38475		1278	8.34014	8.37901		1285	8.30885	8.26944		1278	8.56342	8.42701
1279	8.33756	8.38521		1279	8.34004	8.37827		1286	8.30829	8.26937		1279	8.56219	8.4264
1280	8.3387	8.3856		1280	8.34039	8.37777		1287	8.30833	8.26867		1280	8.56238	8.42717
1281	8.33822	8.38517		1281	8.34053	8.3769		1288	8.3082	8.26853		1281	8.56268	8.42703
1282	8.33768	8.38501		1282	8.34131	8.3765		1289	8.30723	8.26859		1282	8.56462	8.42743
1283	8.33807	8.38566		1283	8.34276	8.37757		1290	8.30757	8.26852		1283	8.56422	8.42654
1284	8.33766	8.38551		1284	8.34376	8.37814		1291	8.30698	8.2675		1284	8.56594	8.42776
1285	8.3365	8.38643		1285	8.34363	8.37916		1292	8.30663	8.26811		1285	8.56565	8.42696
1286	8.33597	8.38707		1286	8.34324	8.37969		1293	8.30586	8.2679		1286	8.56627	8.42799
1287	8.3367	8.38799		1287	8.34333	8.37948		1294	8.30645	8.26724		1287	8.56578	8.42633
1288	8.33588	8.38823		1288	8.34277	8.37873		1295	8.30662	8.26636		1288	8.5655	8.42694
1289	8.33563	8.38846		1289	8.3423	8.37934		1296	8.30658	8.26655		1289	8.56509	8.42678
1290	8.33576	8.38727		1290	8.34165	8.37901		1297	8.3076	8.2664		1290	8.56602	8.42629
1291	8.33633	8.38611		1291	8.34205	8.3794		1298	8.30699	8.26595		1291	8.56639	8.42459
1292	8.33639	8.385		1292	8.34148	8.37916		1299	8.30675	8.26645		1292	8.56611	8.42471
1293	8.33591	8.38481		1293	8.34129	8.37904		1300	8.3071	8.26707		1293	8.56701	8.42504
1294	8.33509	8.38464		1294	8.34157	8.37761		1301	8.30816	8.2673		1294	8.56652	8.425
1295	8.33488	8.38494		1295	8.34222	8.37733		1302	8.30683	8.26712		1295	8.56697	8.42537
1296	8.33621	8.38529		1296	8.34117	8.3767		1303	8.30817	8.26666		1296	8.56771	8.42609
1297	8.3364	8.38359		1297	8.34122	8.37742		1304	8.30828	8.26656		1297	8.56757	8.42743
1298	8.33709	8.38197		1298	8.34212	8.37754		1305	8.30777	8.26691		1298	8.56637	8.42709
1299	8.33761	8.38152		1299	8.34205	8.37843		1306	8.30736	8.26677		1299	8.56579	8.42688
1300	8.3376	8.38129		1300	8.34181	8.37934		1307	8.30844	8.26727		1300	8.56317	8.4275
1301	8.33553	8.38204		1301	8.34328	8.37849		1308	8.30849	8.26878		1301	8.562	8.4282
1302	8.33589	8.38402		1302	8.34386	8.37768		1309	8.30879	8.26959		1302	8.56231	8.42799
1303	8.33614	8.38634		1303	8.34383	8.37705		1310	8.30982	8.26901		1303	8.5628	8.42799
1304	8.33591	8.38699		1304	8.34427	8.37636		1311	8.31049	8.26835		1304	8.56317	8.42696
1305	8.33638	8.38723		1305	8.34414	8.37536		1312	8.31109	8.26785		1305	8.56503	8.42622
1306	8.33855	8.38818		1306	8.34371	8.37562		1313	8.31105	8.26686		1306	8.56548	8.42476
1307	8.33988	8.38817		1307	8.34332	8.37583		1314	8.31093	8.26574		1307	8.56583	8.42391
1308	8.33964	8.38811		1308	8.34305	8.37583		1315	8.31015	8.26622		1308	8.56666	8.42384
1309	8.3406	8.38818		1309	8.34304	8.37534		1316	8.30989	8.26622		1309	8.56713	8.42392
1310	8.33986	8.38821		1310	8.34365	8.37482		1317	8.30966	8.26625		1310	8.56657	8.42403
1311	8.33966	8.38718		1311	8.34332	8.37446		1318	8.30906	8.26699		1311	8.56631	8.42507
1312	8.33905	8.38707		1312	8.34366	8.37351		1319	8.3094	8.26746		1312	8.56621	8.42475
1313	8.33914	8.38635		1313	8.34458	8.37418		1320	8.30965	8.26726		1313	8.56503	8.4245
1314	8.33736	8.38639		1314	8.34499	8.37445		1321	8.30886	8.26807		1314	8.56476	8.42496
1315	8.3374	8.38671		1315	8.34547	8.37482		1322	8.3084	8.2677		1315	8.56396	8.42496
1316	8.33679	8.38693		1316	8.3462	8.37495		1323	8.30566	8.26516		1316	8.56233	8.42421
1317	8.33614	8.38679		1317	8.3459	8.37582		1324	8.29536	8.25868		1317	8.56179	8.42595
1318	8.33548	8.38706		1318	8.34485	8.37527		1325	8.2759	8.24744		1318	8.56168	8.4258
1319	8.33677	8.38728		1319	8.34349	8.37668		1326	8.2503	8.23262		1319	8.56026	8.42576
1320	8.33768	8.38665		1320	8.34224	8.37683		1327	8.22428	8.21781		1320	8.56016	8.42628
1321	8.33734	8.3854		1321	8.34117	8.37762		1328	8.20623	8.20697		1321	8.56028	8.42632
8				8				1329	8.19984	8.20224		8
1322	8.33854	8.38598		1322	8.34083	8.37828		1330	8.20714	8.2049		1322	8.56173	8.42543
1323	8.33816	8.3839		1323	8.33674	8.37789		1331	8.22376	8.21383		1323	8.56319	8.42575
1324	8.32993	8.37817		1324	8.32308	8.37389		1332	8.24223	8.22395		1324	8.56366	8.42237
1325	8.31	8.37063		1325	8.30004	8.36713		1333	8.25808	8.233		1325	8.56432	8.41518
1326	8.28189	8.36045		1326	8.26862	8.35822		1334	8.26898	8.24096		1326	8.56563	8.40656
1327	8.24402	8.3478		1327	8.23195	8.34787		1335	8.27696	8.24678		1327	8.56402	8.39666
1328	8.20567	8.34165		1328	8.20364	8.34058		1336	8.28315	8.25067		1328	8.55903	8.38862
1329	8.17519	8.34266		1329	8.19108	8.33906		1337	8.28813	8.25359		1329	8.55019	8.38551
1330	8.15944	8.34767		1330	8.19234	8.34286		1338	8.28999	8.25574		1330	8.53533	8.38882
1331	8.15546	8.3574		1331	8.20454	8.35006		1339	8.29328	8.25751		1331	8.51749	8.3962
1332	8.16485	8.36866		1332	8.22291	8.3599		1340	8.29489	8.25787		1332	8.49926	8.40439
1333	8.18041	8.37634		1333	8.23694	8.36851		1341	8.29557	8.25791		1333	8.48522	8.41403
1334	8.19776	8.38115		1334	8.24493	8.37446		1342	8.29669	8.25904		1334	8.47868	8.42147
1335	8.21367	8.38431		1335	8.24871	8.37827		1343	8.29961	8.25897		1335	8.48128	8.4258
1336	8.22827	8.38594		1336	8.25021	8.38153		1344	8.30004	8.25807		1336	8.49167	8.42806
1337	8.24189	8.38606		1337	8.25134	8.38242		1345	8.30108	8.25954		1337	8.5065	8.42945
1338	8.25363	8.38571		1338	8.25289	8.38287		1346	8.30195	8.2607		1338	8.52607	8.42732
1339	8.26314	8.38518		1339	8.25558	8.38187		1347	8.3028	8.261		1339	8.54644	8.42644
1340	8.27198	8.38517		1340	8.25805	8.38066		1348	8.30201	8.26282		1340	8.56446	8.42538
1341	8.28007	8.38559		1341	8.26088	8.37932		1349	8.30352	8.26431		1341	8.57841	8.42546
1342	8.28639	8.38635		1342	8.26342	8.37903		1350	8.30445	8.2639		1342	8.58827	8.42622
1343	8.29357	8.38776		1343	8.2676	8.3776		1351	8.30536	8.26322		1343	8.59148	8.42782
1344	8.30099	8.38714		1344	8.27231	8.37795		1352	8.30537	8.26235		1344	8.59044	8.42818
1345	8.30929	8.3864		1345	8.27735	8.37798		1353	8.30597	8.2603		1345	8.58593	8.42832
1346	8.31621	8.38521		1346	8.2823	8.37696		1354	8.30559	8.25937		1346	8.57793	8.42801
1347	8.32249	8.385		1347	8.28724	8.3766		1355	8.30523	8.25837		1347	8.57011	8.4286
1348	8.32693	8.38527		1348	8.29168	8.37692		1356	8.30591	8.25794		1348	8.56245	8.4268
1349	8.33106	8.38668		1349	8.29539	8.37611		1357	8.3064	8.25847		1349	8.55641	8.42545
1350	8.33335	8.38741		1350	8.2991	8.37591		1358	8.30652	8.26009		1350	8.55139	8.42369
1351	8.33643	8.38841		1351	8.30403	8.37615		1359	8.30761	8.26099		1351	8.5492	8.42236
1352	8.33785	8.38842		1352	8.30868	8.3749		1360	8.30832	8.26208		1352	8.54752	8.41978
1353	8.33924	8.38798		1353	8.31201	8.37427		1361	8.30843	8.26166		1353	8.54731	8.41982
1354	8.33958	8.38739		1354	8.31508	8.37363		1362	8.30853	8.26171		1354	8.54804	8.41949
1355	8.34079	8.38699		1355	8.31979	8.37393		1363	8.30856	8.26176		1355	8.54994	8.42042
1356	8.34133	8.38698		1356	8.32152	8.37406		1364	8.30753	8.26121		1356	8.55139	8.41995
1357	8.34269	8.38662		1357	8.32353	8.37463		1365	8.30685	8.26003		1357	8.55322	8.42044
1358	8.34329	8.38534		1358	8.32608	8.37506		1366	8.30582	8.25999		1358	8.55471	8.41988
1359	8.34526	8.385		1359	8.32761	8.37584		1367	8.30553	8.25957		1359	8.55547	8.42
1360	8.34635	8.38482		1360	8.32899	8.37476		1368	8.3048	8.25818		1360	8.55637	8.4199
1361	8.34694	8.38465		1361	8.33112	8.37405		1369	8.30474	8.25786		1361	8.55794	8.42106
1362	8.34682	8.38544		1362	8.33286	8.37396		1370	8.30508	8.25866		1362	8.55871	8.42165
1363	8.34676	8.38619		1363	8.33352	8.37414		1371	8.30581	8.26131		1363	8.55956	8.42205
1364	8.34662	8.38635		1364	8.33498	8.37282		1372	8.30594	8.26279		1364	8.55974	8.42282
1365	8.34527	8.38706		1365	8.33464	8.37399		1373	8.30814	8.26377		1365	8.56069	8.42258
1366	8.34379	8.38601		1366	8.33546	8.37467		1374	8.30883	8.26442		1366	8.56154	8.42206
1367	8.34233	8.38502		1367	8.33584	8.37467		1375	8.30846	8.26437		1367	8.56193	8.42187
1368	8.34193	8.38444		1368	8.33622	8.37359		1376	8.30782	8.26227		1368	8.56178	8.42285
1369	8.34095	8.3845		1369	8.3368	8.37496		1377	8.30764	8.26126		1369	8.56237	8.42317
1370	8.34177	8.38392		1370	8.3377	8.37515		1378	8.30597	8.26138		1370	8.56237	8.4237
1371	8.34223	8.38487		1371	8.33783	8.37559		1379	8.30612	8.2618		1371	8.56153	8.42503
1372	8.34328	8.38507		1372	8.33824	8.37511		1380	8.30612	8.26387		1372	8.56085	8.42587
1373	8.34388	8.38456		1373	8.33891	8.37586		1381	8.30747	8.26583		1373	8.56079	8.42551
1374	8.34549	8.38437		1374	8.33928	8.37474		1382	8.30743	8.26594		1374	8.56178	8.42538
1375	8.34573	8.38399		1375	8.34042	8.37398		1383	8.3075	8.2655		1375	8.56014	8.4254
1376	8.34611	8.38307		1376	8.33964	8.37302		1384	8.3082	8.26534		1376	8.55893	8.42449
1377	8.34596	8.3831		1377	8.33903	8.37291		1385	8.30977	8.26481		1377	8.55797	8.42406
1378	8.34451	8.38381		1378	8.33896	8.37251		1386	8.30956	8.26336		1378	8.55771	8.42444
1379	8.34306	8.38368		1379	8.33795	8.3737		1387	8.31	8.26355		1379	8.55659	8.42359
1380	8.341	8.38363		1380	8.33713	8.37446		1388	8.3107	8.26404		1380	8.55832	8.42388
1381	8.34115	8.3844		1381	8.33853	8.37491		1389	8.30935	8.2634		1381	8.55987	8.42442
1382	8.34148	8.38523		1382	8.3396	8.37597		1390	8.30909	8.26227		1382	8.56162	8.4246
1383	8.3425	8.38498		1383	8.34101	8.37685		1391	8.30886	8.26326		1383	8.56225	8.42293
1384	8.34212	8.38539		1384	8.342	8.37677		1392	8.30904	8.26453		1384	8.56306	8.42342
1385	8.34246	8.38519		1385	8.34198	8.37687		1393	8.30923	8.26492		1385	8.56247	8.42302
1386	8.34183	8.38516		1386	8.34095	8.37681		1394	8.30958	8.26565		1386	8.56252	8.42266
1387	8.34132	8.38479		1387	8.33925	8.3759		1395	8.30938	8.26689		1387	8.56252	8.42174
1388	8.34062	8.38594		1388	8.33754	8.37534		1396	8.30985	8.26635		1388	8.56294	8.42189
1389	8.34083	8.38583		1389	8.33744	8.37429		1397	8.30956	8.26601		1389	8.56277	8.42167
1390	8.34133	8.387		1390	8.33796	8.37309		1398	8.30868	8.26561		1390	8.56293	8.42212
1391	8.34248	8.38567		1391	8.33925	8.37349		1399	8.30869	8.26527		1391	8.56288	8.42157
1392	8.34378	8.38461		1392	8.34157	8.37374		1400	8.30787	8.26436		1392	8.563	8.42162
1393	8.34618	8.38375		1393	8.34221	8.37285		1401	8.30778	8.2645		1393	8.56376	8.42322
1394	8.34682	8.38388		1394	8.34248	8.37294		1402	8.30829	8.26416		1394	8.56357	8.42317
1395	8.34819	8.3845		1395	8.34162	8.37306		1403	8.30892	8.26338		1395	8.56316	8.42191
1396	8.34785	8.3865		1396	8.34137	8.37235		1404	8.30881	8.26414		1396	8.56237	8.42166
1397	8.34786	8.3868		1397	8.34106	8.37206		1405	8.30973	8.26494		1397	8.56223	8.42207
1398	8.34709	8.38799		1398	8.34126	8.37299		1406	8.30959	8.26525		1398	8.56097	8.42124
1399	8.3468	8.38834		1399	8.34117	8.37304		1407	8.30863	8.26504		1399	8.56105	8.42112
1400	8.34532	8.38677		1400	8.34216	8.37347		1408	8.30904	8.26649		1400	8.56102	8.42246
1401	8.34527	8.38577		1401	8.34158	8.37293		1409	8.31019	8.26672		1401	8.56131	8.42238
1402	8.34371	8.38594		1402	8.34169	8.37354		1410	8.30986	8.26682		1402	8.56142	8.42253
1403	8.34281	8.38608		1403	8.34245	8.37365		1411	8.30985	8.26635		1403	8.56196	8.42298
1404	8.34145	8.38626		1404	8.34325	8.37401		1412	8.31075	8.26595		1404	8.56097	8.42335
1405	8.34137	8.38689		1405	8.34316	8.37403		1413	8.31044	8.26516		1405	8.55965	8.42272
1406	8.33933	8.38834		1406	8.34508	8.37485		1414	8.30904	8.26565		1406	8.55959	8.42326
1407	8.33871	8.38904		1407	8.34525	8.37415		1415	8.3093	8.26563		1407	8.5593	8.42256
1408	8.33734	8.38858		1408	8.3443	8.37383		1416	8.30921	8.26688		1408	8.55869	8.42212
1409	8.33699	8.38896		1409	8.34363	8.374		1417	8.30829	8.26732		1409	8.55926	8.42173
1410	8.33628	8.38987		1410	8.34424	8.37424		1418	8.30869	8.26905		1410	8.56079	8.42087
1411	8.33674	8.38905		1411	8.34295	8.37338		1419	8.3102	8.26974		1411	8.55946	8.4201
1412	8.33759	8.38867		1412	8.34258	8.37283		1420	8.30954	8.27136		1412	8.55818	8.41957
1413	8.33763	8.38756		1413	8.34234	8.3725		1421	8.30967	8.27004		1413	8.55814	8.41864
1414	8.33758	8.38611		1414	8.34243	8.37207		1422	8.3109	8.26959		1414	8.55874	8.41841
1415	8.33781	8.38433		1415	8.34204	8.37111		1423	8.31009	8.2689		1415	8.55886	8.42014
1416	8.33779	8.38429		1416	8.34201	8.37134		1424	8.30897	8.26785		1416	8.55968	8.42095
1417	8.33783	8.38427		1417	8.34146	8.37197		1425	8.30961	8.26639		1417	8.56003	8.42178
1418	8.33731	8.38455		1418	8.34143	8.37184		1426	8.30988	8.26753		1418	8.55978	8.42297
1419	8.33655	8.38484		1419	8.34185	8.37105		1427	8.30846	8.26888		1419	8.55976	8.42399
1420	8.33622	8.38551		1420	8.34159	8.37188		1428	8.30835	8.26788		1420	8.55949	8.42418
1421	8.3363	8.38397		1421	8.34188	8.37165		1429	8.30877	8.26794		1421	8.56011	8.42451
1422	8.33602	8.38381		1422	8.34297	8.37261		1430	8.30875	8.26836		1422	8.56024	8.42508
1423	8.33714	8.38422		1423	8.34343	8.373		1431	8.30764	8.2678		1423	8.56034	8.42471
1424	8.33771	8.38436		1424	8.34335	8.37265		1432	8.30815	8.26633		1424	8.56031	8.42577
1425	8.33807	8.38454		1425	8.34354	8.37189		1433	8.30849	8.26667		1425	8.56101	8.42543
1426	8.3375	8.3859		1426	8.344	8.37222		1434	8.30809	8.26513		1426	8.56163	8.42572
1427	8.33591	8.38618		1427	8.34359	8.37166		1435	8.30771	8.26461		1427	8.56317	8.42636
1428	8.33623	8.38654		1428	8.34399	8.37234		1436	8.30832	8.26571		1428	8.56375	8.42817
1429	8.33735	8.38659		1429	8.3436	8.37441		1437	8.30793	8.26698		1429	8.56462	8.42742
1430	8.33707	8.38629		1430	8.34427	8.37501		1438	8.30764	8.26744		1430	8.56455	8.42721
1431	8.33718	8.38623		1431	8.34464	8.37531		1439	8.30754	8.2687		1431	8.56282	8.42675
1432	8.33915	8.38696		1432	8.34548	8.37546		1440	8.30698	8.26796		1432	8.56328	8.42479
1433	8.3387	8.38704		1433	8.34562	8.37526		1441	8.30638	8.26693		1433	8.56347	8.42271
1434	8.33865	8.38747		1434	8.34734	8.3748		1442	8.3072	8.26638		1434	8.56252	8.42095
1435	8.33832	8.38837		1435	8.34676	8.37496		1443	8.30764	8.26514		1435	8.56245	8.41951
1436	8.33892	8.38856		1436	8.34668	8.37409		1444	8.30777	8.26473		1436	8.56341	8.41804
1437	8.33853	8.38878		1437	8.34534	8.37324		1445	8.30819	8.2647		1437	8.56245	8.41716
1438	8.33873	8.3882		1438	8.34575	8.37388		1446	8.30821	8.26457		1438	8.56136	8.41658
1439	8.33946	8.38813		1439	8.34476	8.3736		1447	8.30824	8.26441		1439	8.56035	8.41592
1440	8.34026	8.3874		1440	8.34553	8.37323		1448	8.30783	8.26515		1440	8.5596	8.41601
1441	8.34029	8.38793		1441	8.34582	8.37292		1449	8.30841	8.26533		1441	8.56064	8.41698
1442	8.3396	8.38734		1442	8.34663	8.37251		1450	8.30879	8.26621		1442	8.56068	8.41848
1443	8.33896	8.38879		1443	8.34635	8.37073		1451	8.30903	8.26664		1443	8.56103	8.41941
1444	8.33748	8.38832		1444	8.3472	8.37046		1452	8.30879	8.26656		1444	8.56174	8.42166
1445	8.33533	8.38842		1445	8.34682	8.37016		1453	8.30879	8.26699		1445	8.5611	8.42252
1446	8.33454	8.38834		1446	8.34582	8.37121		1454	8.30803	8.26671		1446	8.56004	8.42441
1447	8.33456	8.38856		1447	8.34531	8.37208		1455	8.30847	8.26619		1447	8.55993	8.42487
1448	8.33373	8.38812		1448	8.34551	8.37239		1456	8.30871	8.2658		1448	8.56055	8.42558
1449	8.33328	8.38792		1449	8.34447	8.37187		1457	8.30764	8.26621		1449	8.55976	8.42532
1450	8.33454	8.38723		1450	8.34386	8.37225		1458	8.30824	8.26672		1450	8.56065	8.42581
1451	8.33476	8.38627		1451	8.34375	8.37233		1459	8.30804	8.26596		1451	8.5609	8.4243
1452	8.33331	8.38638		1452	8.34347	8.37286		1460	8.30682	8.26469		1452	8.56066	8.424
1453	8.334	8.3854		1453	8.34283	8.37307		1461	8.30698	8.26411		1453	8.56022	8.42288
1454	8.33365	8.38527		1454	8.34126	8.37416		1462	8.3082	8.26442		1454	8.5603	8.4222
1455	8.33427	8.38668		1455	8.34072	8.37392		1463	8.30817	8.26369		1455	8.56018	8.4219
1456	8.3346	8.38732		1456	8.34038	8.37456		1464	8.30936	8.26478		1456	8.55949	8.42159
1457	8.33616	8.38646		1457	8.3411	8.37345		1465	8.30987	8.26602		1457	8.55962	8.42124
1458	8.33587	8.38698		1458	8.34151	8.37383		1466	8.30892	8.26663		1458	8.55954	8.42138
1459	8.33675	8.38844		1459	8.34289	8.37312		1467	8.30821	8.26577		1459	8.56023	8.42046
1460	8.33732	8.38848		1460	8.34372	8.37293		1468	8.30772	8.26532		1460	8.56006	8.42045
1461	8.33745	8.3885		1461	8.34495	8.37084		1469	8.30711	8.26542		1461	8.56043	8.41973
1462	8.33741	8.38833		1462	8.34562	8.37		1470	8.30692	8.26555		1462	8.55963	8.41953
1463	8.33767	8.38865		1463	8.34573	8.36934		1471	8.30758	8.26477		1463	8.55903	8.41936
1464	8.33781	8.38785		1464	8.34575	8.36934		1472	8.30809	8.26493		1464	8.55821	8.42073
1465	8.33708	8.38764		1465	8.34506	8.369		1473	8.3081	8.26489		1465	8.55814	8.42053
1466	8.33679	8.38777		1466	8.34402	8.37003		1474	8.30776	8.26478		1466	8.55722	8.42043
1467	8.33665	8.38752		1467	8.34338	8.37074		1475	8.30753	8.26519		1467	8.55834	8.41992
1468	8.33589	8.38698		1468	8.34294	8.37014		1476	8.30757	8.26616		1468	8.55924	8.41988
1469	8.33513	8.387		1469	8.34292	8.36994		1477	8.30827	8.26579		1469	8.55936	8.41901
1470	8.33462	8.38656		1470	8.3443	8.37026		1478	8.30877	8.26621		1470	8.55983	8.4195
1471	8.33469	8.38644		1471	8.3449	8.37029		1479	8.30953	8.26671		1471	8.56051	8.42083
1472	8.33516	8.38782		1472	8.34444	8.37096		1480	8.31048	8.26762		1472	8.55965	8.42058
1473	8.33632	8.38718		1473	8.34423	8.37092		1481	8.31016	8.26775		1473	8.55982	8.42099
1474	8.33783	8.38645		1474	8.34335	8.37073		1482	8.30868	8.26908		1474	8.56104	8.42148
1475	8.33911	8.3863		1475	8.343	8.36973		1483	8.30824	8.26939		1475	8.56152	8.42064
1476	8.33936	8.38535		1476	8.34347	8.3697		1484	8.30777	8.26899		1476	8.56152	8.41895
1477	8.33876	8.3841		1477	8.34382	8.36948		1485	8.30726	8.2674		1477	8.56152	8.41994
1478	8.33816	8.38386		1478	8.34411	8.37076		1486	8.30767	8.26744		1478	8.56116	8.41948
1479	8.33753	8.38496		1479	8.34533	8.37134		1487	8.30822	8.26677		1479	8.56058	8.41925
1480	8.33651	8.38647		1480	8.34388	8.37215		1488	8.30858	8.26634		1480	8.56041	8.42031
1481	8.33481	8.38724		1481	8.34276	8.37214		1489	8.30834	8.26696		1481	8.56031	8.4219
1482	8.3345	8.38736		1482	8.3431	8.37205		1490	8.30907	8.26759		1482	8.55907	8.42174
1483	8.33336	8.38774		1483	8.34265	8.37183		1491	8.30909	8.26759		1483	8.55808	8.42293
1484	8.33276	8.3874		1484	8.34275	8.37121		1492	8.30888	8.26818		1484	8.55772	8.42432
1485	8.33211	8.38671		1485	8.34379	8.3706		1493	8.30881	8.27007		1485	8.55719	8.42411
1486	8.33167	8.38683		1486	8.3446	8.37053		1494	8.30884	8.26974		1486	8.55751	8.42423
1487	8.33186	8.38713		1487	8.34461	8.37105		1495	8.30771	8.2693		1487	8.55828	8.42442
1488	8.33313	8.3879		1488	8.34453	8.37014		1496	8.30772	8.26907		1488	8.5592	8.42439
1489	8.33367	8.38765		1489	8.3448	8.37087		1497	8.30848	8.26911		1489	8.56014	8.42262
1490	8.33509	8.38772		1490	8.345	8.37141		1498	8.30872	8.26933		1490	8.55992	8.42222
1491	8.33779	8.38892		1491	8.34539	8.3713		1499	8.30921	8.27073		1491	8.56009	8.42218
1492	8.33838	8.38918		1492	8.34533	8.37032		1500	8.30936	8.27238		1492	8.56105	8.42326
1493	8.33923	8.38971		1493	8.34654	8.37042		1501	8.3093	8.27429		1493	8.56081	8.42295
1494	8.34014	8.38972		1494	8.3465	8.36967		1502	8.30915	8.275		1494	8.56023	8.42355
1495	8.3405	8.38919		1495	8.34635	8.37019		1503	8.308	8.2725		1495	8.56056	8.42389
1496	8.33896	8.38809		1496	8.34582	8.37038		1504	8.29998	8.26513		1496	8.56061	8.42237
1497	8.33891	8.38764		1497	8.34571	8.37081		1505	8.28432	8.25426		1497	8.55997	8.42044
1498	8.33861	8.38593		1498	8.34539	8.37079		1506	8.26212	8.23908		1498	8.55948	8.41963
1499	8.3372	8.38468		1499	8.34507	8.36975		1507	8.23635	8.22256		1499	8.55913	8.4191
1500	8.3365	8.38489		1500	8.34567	8.36851		1508	8.21597	8.2109		1500	8.55921	8.41766
1501	8.33755	8.38382		1501	8.34609	8.36841		1509	8.20717	8.20642		1501	8.56024	8.41829
9				9				1510	8.21108	8.20829		9
1502	8.33801	8.38264		1502	8.34638	8.36792		1511	8.22489	8.21602		1502	8.56058	8.4192
1503	8.33739	8.38001		1503	8.34416	8.36673		1512	8.24349	8.2267		1503	8.56221	8.4194
1504	8.33003	8.37624		1504	8.33333	8.36567		1513	8.26005	8.23628		1504	8.562	8.41723
1505	8.31404	8.36759		1505	8.31117	8.36086		1514	8.27214	8.2446		1505	8.56153	8.41203
1506	8.28995	8.35718		1506	8.28177	8.35319		1515	8.28035	8.25103		1506	8.55993	8.40319
1507	8.25844	8.34654		1507	8.249	8.34461		1516	8.28471	8.25607		1507	8.56002	8.39327
1508	8.22546	8.3412		1508	8.22256	8.33796		1517	8.28806	8.2607		1508	8.55707	8.3848
1509	8.20159	8.33994		1509	8.21144	8.33513		1518	8.28963	8.26285		1509	8.54982	8.38011
1510	8.18612	8.34372		1510	8.21621	8.33727		1519	8.2915	8.26439		1510	8.53822	8.38104
1511	8.18185	8.35376		1511	8.23371	8.34281		1520	8.29206	8.26573		1511	8.52247	8.38583
1512	8.1867	8.36559		1512	8.25588	8.35159		1521	8.29361	8.26565		1512	8.50466	8.39354
1513	8.19601	8.3741		1513	8.27458	8.35931		1522	8.29438	8.2657		1513	8.48875	8.40006
1514	8.20715	8.38068		1514	8.28546	8.36483		1523	8.29548	8.26663		1514	8.4805	8.40512
1515	8.22038	8.38558		1515	8.29205	8.36907		1524	8.2968	8.26778		1515	8.47817	8.40905
1516	8.23164	8.38711		1516	8.29487	8.37097		1525	8.29812	8.26771		1516	8.48344	8.41224
1517	8.2429	8.38718		1517	8.29794	8.3722		1526	8.29897	8.26896		1517	8.49442	8.41365
1518	8.25318	8.38652		1518	8.30113	8.37353		1527	8.30084	8.26983		1518	8.51133	8.41445
1519	8.26008	8.38634		1519	8.30739	8.37413		1528	8.30183	8.26916		1519	8.52898	8.41589
1520	8.26606	8.38637		1520	8.3127	8.37301		1529	8.30197	8.26805		1520	8.54775	8.41614
1521	8.27192	8.38563		1521	8.31705	8.37295		1530	8.30421	8.26798		1521	8.56447	8.41588
1522	8.27765	8.38631		1522	8.32152	8.37194		1531	8.30523	8.26653		1522	8.57595	8.41525
1523	8.28402	8.38805		1523	8.32519	8.37077		1532	8.30512	8.26516		1523	8.58113	8.41492
1524	8.29041	8.38808		1524	8.32695	8.36942		1533	8.30485	8.26486		1524	8.58315	8.41419
1525	8.29684	8.38772		1525	8.32909	8.36993		1534	8.30566	8.2652		1525	8.58085	8.41377
1526	8.30257	8.3879		1526	8.33094	8.36974		1535	8.30522	8.2657		1526	8.57477	8.41455
1527	8.30767	8.38698		1527	8.33196	8.36962		1536	8.30588	8.26612		1527	8.56806	8.4157
1528	8.31092	8.38663		1528	8.33264	8.37009		1537	8.30716	8.26612		1528	8.561	8.41685
1529	8.31396	8.38619		1529	8.33366	8.37064		1538	8.30785	8.26698		1529	8.55314	8.41849
1530	8.31541	8.38587		1530	8.33547	8.37094		1539	8.30771	8.26544		1530	8.54761	8.42012
1531	8.31755	8.38644		1531	8.33612	8.37022		1540	8.30794	8.26395		1531	8.54442	8.42073
1532	8.31824	8.38636		1532	8.33683	8.36903		1541	8.30818	8.26437		1532	8.54207	8.42137
1533	8.32073	8.38503		1533	8.33786	8.36759		1542	8.30762	8.26411		1533	8.54045	8.42223
1534	8.32425	8.385		1534	8.33891	8.36768		1543	8.30747	8.2635		1534	8.54146	8.4225
1535	8.32758	8.38561		1535	8.33839	8.36696		1544	8.30776	8.265		1535	8.54181	8.42255
1536	8.32959	8.3848		1536	8.33869	8.36822		1545	8.30735	8.26524		1536	8.5434	8.42219
1537	8.33158	8.38411		1537	8.3393	8.36912		1546	8.30763	8.26406		1537	8.54616	8.42145
1538	8.33352	8.38479		1538	8.3394	8.37051		1547	8.30764	8.26416		1538	8.54924	8.4203
1539	8.33358	8.38538		1539	8.33922	8.36913		1548	8.30821	8.26403		1539	8.55093	8.41978
1540	8.33538	8.38458		1540	8.34051	8.36768		1549	8.30829	8.26374		1540	8.5525	8.4191
1541	8.33754	8.38436		1541	8.34159	8.36611		1550	8.30859	8.26492		1541	8.55368	8.41965
1542	8.34066	8.38539		1542	8.34119	8.3654		1551	8.30795	8.26492		1542	8.55525	8.42081
1543	8.34213	8.38546		1543	8.34094	8.36418		1552	8.30839	8.26497		1543	8.55722	8.42073
1544	8.34426	8.38486		1544	8.34194	8.36473		1553	8.308	8.26539		1544	8.55866	8.42106
1545	8.34405	8.38485		1545	8.34165	8.36518		1554	8.30873	8.26581		1545	8.55915	8.42128
1546	8.34362	8.38532		1546	8.34254	8.36547		1555	8.30883	8.26485		1546	8.56027	8.42119
1547	8.34223	8.38497		1547	8.34319	8.36453		1556	8.30869	8.26594		1547	8.56111	8.42
1548	8.34095	8.3847		1548	8.34401	8.36458		1557	8.30779	8.26587		1548	8.56063	8.42027
1549	8.34055	8.38464		1549	8.34362	8.36319		1558	8.30738	8.26472		1549	8.56057	8.41974
1550	8.33992	8.38466		1550	8.34345	8.36347		1559	8.30578	8.26449		1550	8.56207	8.41955
1551	8.33898	8.38414		1551	8.3419	8.3629		1560	8.30404	8.26431		1551	8.56155	8.41977
1552	8.33847	8.38532		1552	8.34095	8.36391		1561	8.30377	8.26454		1552	8.56076	8.41976
1553	8.33848	8.3855		1553	8.34062	8.36483		1562	8.30413	8.26492		1553	8.56057	8.41976
1554	8.3373	8.38624		1554	8.34067	8.36575		1563	8.30476	8.26538		1554	8.56044	8.41894
1555	8.33774	8.38694		1555	8.34039	8.36583		1564	8.30585	8.26494		1555	8.56001	8.41841
1556	8.33815	8.38689		1556	8.34204	8.36716		1565	8.30728	8.26488		1556	8.55957	8.41702
1557	8.3387	8.38603		1557	8.34313	8.3669		1566	8.30788	8.26404		1557	8.5604	8.41661
1558	8.33889	8.38619		1558	8.3441	8.36648		1567	8.30814	8.26229		1558	8.56051	8.41667
1559	8.33916	8.38618		1559	8.34432	8.3676		1568	8.3078	8.2617		1559	8.56096	8.41765
1560	8.34004	8.38619		1560	8.34494	8.3681		1569	8.30766	8.26033		1560	8.56086	8.41803
1561	8.34159	8.38821		1561	8.344	8.36803		1570	8.3073	8.26039		1561	8.56102	8.41868
1562	8.34323	8.38914		1562	8.34421	8.36848		1571	8.30749	8.26112		1562	8.56014	8.41872
1563	8.34419	8.38931		1563	8.34413	8.3685		1572	8.30756	8.26299		1563	8.56025	8.41772
1564	8.34629	8.38908		1564	8.34343	8.368		1573	8.30722	8.26485		1564	8.56052	8.41785
1565	8.34577	8.38852		1565	8.34265	8.3679		1574	8.30637	8.26765		1565	8.56064	8.41784
1566	8.3455	8.38625		1566	8.34194	8.36849		1575	8.30638	8.269		1566	8.56126	8.41748
1567	8.34402	8.38547		1567	8.34101	8.36901		1576	8.30618	8.26938		1567	8.5614	8.41709
1568	8.34308	8.38566		1568	8.33948	8.36864		1577	8.30583	8.26859		1568	8.56145	8.41752
1569	8.34118	8.38579		1569	8.34024	8.36851		1578	8.3072	8.26714		1569	8.56095	8.41538
1570	8.34052	8.38755		1570	8.33993	8.36807		1579	8.30799	8.26606		1570	8.56008	8.41415
1571	8.33989	8.38889		1571	8.34001	8.36648		1580	8.3082	8.26541		1571	8.55822	8.41275
1572	8.33934	8.38906		1572	8.33918	8.36492		1581	8.30793	8.2654		1572	8.55615	8.41195
1573	8.33976	8.38832		1573	8.34002	8.36368		1582	8.30834	8.26608		1573	8.55544	8.41009
1574	8.34064	8.38787		1574	8.33944	8.36256		1583	8.30884	8.26682		1574	8.55511	8.41097
1575	8.34084	8.38568		1575	8.33947	8.36186		1584	8.31021	8.26637		1575	8.55446	8.4117
1576	8.34098	8.38436		1576	8.33983	8.36185		1585	8.31041	8.2659		1576	8.55566	8.41309
1577	8.3427	8.38331		1577	8.34066	8.3618		1586	8.30975	8.26466		1577	8.55731	8.41322
1578	8.34374	8.38334		1578	8.34103	8.36241		1587	8.30957	8.26437		1578	8.5575	8.41448
1579	8.34394	8.38307		1579	8.34112	8.36317		1588	8.30792	8.264		1579	8.55814	8.41594
1580	8.34355	8.3829		1580	8.34197	8.36397		1589	8.3059	8.26451		1580	8.55868	8.4161
1581	8.34381	8.38363		1581	8.34174	8.36428		1590	8.30604	8.26517		1581	8.55926	8.41626
1582	8.34361	8.38427		1582	8.34158	8.36499		1591	8.30694	8.26563		1582	8.5599	8.41735
1583	8.34241	8.38477		1583	8.34073	8.3661		1592	8.30684	8.26614		1583	8.55969	8.41792
1584	8.34161	8.38591		1584	8.34129	8.36574		1593	8.30743	8.26675		1584	8.55905	8.4175
1585	8.34133	8.38747		1585	8.34114	8.36619		1594	8.3074	8.26706		1585	8.55922	8.41822
1586	8.34003	8.38882		1586	8.34179	8.3659		1595	8.30653	8.26638		1586	8.55814	8.41755
1587	8.33961	8.39012		1587	8.34246	8.36635		1596	8.30683	8.26623		1587	8.55653	8.41695
1588	8.33926	8.39097		1588	8.34272	8.36606		1597	8.30731	8.26607		1588	8.5567	8.41751
1589	8.33835	8.39054		1589	8.34245	8.36557		1598	8.30684	8.26599		1589	8.55644	8.41824
1590	8.33907	8.39026		1590	8.34236	8.36447		1599	8.30679	8.26613		1590	8.55678	8.41744
1591	8.34009	8.38954		1591	8.34285	8.36585		1600	8.30659	8.26655		1591	8.55793	8.41798
1592	8.34026	8.38905		1592	8.34275	8.36557		1601	8.30589	8.2663		1592	8.55899	8.4185
1593	8.33957	8.38693		1593	8.34368	8.36514		1602	8.30592	8.2665		1593	8.55911	8.41928
1594	8.34102	8.38631		1594	8.34342	8.36649		1603	8.30614	8.26685		1594	8.55997	8.41832
1595	8.34152	8.38557		1595	8.34408	8.36749		1604	8.30757	8.26627		1595	8.55991	8.41914
1596	8.34069	8.38428		1596	8.34352	8.36718		1605	8.30908	8.26582		1596	8.55889	8.41921
1597	8.33966	8.3825		1597	8.34326	8.36665		1606	8.30912	8.26606		1597	8.55881	8.4198
1598	8.33901	8.38285		1598	8.34291	8.3667		1607	8.30893	8.26603		1598	8.55925	8.41852
1599	8.33749	8.38261		1599	8.34371	8.36564		1608	8.30911	8.2658		1599	8.55858	8.41761
1600	8.3372	8.38283		1600	8.34423	8.36481		1609	8.30855	8.26634		1600	8.5585	8.41681
1601	8.33822	8.38398		1601	8.3441	8.3648		1610	8.30736	8.2676		1601	8.56015	8.41561
1602	8.33796	8.38559		1602	8.34508	8.36595		1611	8.30764	8.26746		1602	8.5615	8.41448
1603	8.33894	8.38673		1603	8.34504	8.36598		1612	8.30773	8.26651		1603	8.56161	8.41414
1604	8.33935	8.38777		1604	8.34452	8.36564		1613	8.30778	8.26549		1604	8.56074	8.41396
1605	8.33838	8.3886		1605	8.34392	8.3658		1614	8.30689	8.26426		1605	8.56134	8.41391
1606	8.33801	8.38921		1606	8.34385	8.36435		1615	8.30745	8.26335		1606	8.5596	8.41427
1607	8.33882	8.38993		1607	8.34204	8.36309		1616	8.3067	8.26372		1607	8.55759	8.41363
1608	8.33891	8.38995		1608	8.34205	8.36308		1617	8.30674	8.26435		1608	8.55774	8.41326
1609	8.33843	8.39		1609	8.34164	8.36302		1618	8.30609	8.26444		1609	8.5591	8.41337
1610	8.33821	8.39012		1610	8.3407	8.36262		1619	8.30705	8.26474		1610	8.56027	8.41305
1611	8.33582	8.38964		1611	8.34007	8.36249		1620	8.30814	8.26519		1611	8.56178	8.414
1612	8.3339	8.38872		1612	8.33958	8.36278		1621	8.30945	8.26503		1612	8.56212	8.41509
1613	8.33296	8.38875		1613	8.33768	8.36337		1622	8.30911	8.26492		1613	8.5609	8.41608
1614	8.33278	8.388		1614	8.338	8.36319		1623	8.30872	8.26634		1614	8.55952	8.41673
1615	8.33272	8.38745		1615	8.33849	8.36323		1624	8.30866	8.2668		1615	8.55831	8.41787
1616	8.33388	8.38643		1616	8.33812	8.36326		1625	8.30787	8.26681		1616	8.5566	8.41866
1617	8.33393	8.38633		1617	8.33907	8.363		1626	8.30772	8.26744		1617	8.5584	8.41971
1618	8.33491	8.38544		1618	8.34039	8.3616		1627	8.30786	8.26762		1618	8.55959	8.42041
1619	8.33637	8.38469		1619	8.3398	8.36195		1628	8.30945	8.26685		1619	8.56102	8.42083
1620	8.33775	8.38362		1620	8.34068	8.36197		1629	8.30919	8.2665		1620	8.56089	8.42087
1621	8.33984	8.3831		1621	8.34129	8.36242		1630	8.30946	8.26536		1621	8.56302	8.42048
1622	8.34226	8.38277		1622	8.3412	8.36254		1631	8.30945	8.26413		1622	8.56283	8.42054
1623	8.34248	8.38252		1623	8.34054	8.36144		1632	8.30928	8.26411		1623	8.56216	8.41927
1624	8.3418	8.38364		1624	8.34041	8.36112		1633	8.30952	8.26397		1624	8.56248	8.41817
1625	8.34126	8.3846		1625	8.33972	8.36068		1634	8.30994	8.26456		1625	8.56219	8.41734
1626	8.33973	8.38542		1626	8.33982	8.36092		1635	8.30957	8.26509		1626	8.56004	8.41682
1627	8.33847	8.3857		1627	8.33997	8.36121		1636	8.30899	8.26746		1627	8.55747	8.41487
1628	8.33826	8.38572		1628	8.34032	8.36294		1637	8.30869	8.26873		1628	8.55644	8.4154
1629	8.338	8.38569		1629	8.3415	8.36355		1638	8.30776	8.26913		1629	8.55482	8.41654
1630	8.33837	8.38534		1630	8.34158	8.36365		1639	8.30736	8.26947		1630	8.55319	8.41678
1631	8.33935	8.38594		1631	8.34221	8.36357		1640	8.30779	8.26948		1631	8.55227	8.41644
1632	8.33973	8.38615		1632	8.34308	8.36396		1641	8.3087	8.2677		1632	8.55323	8.41709
1633	8.3401	8.38735		1633	8.34376	8.36474		1642	8.30953	8.26689		1633	8.55387	8.4164
1634	8.34048	8.38808		1634	8.34444	8.36626		1643	8.31031	8.26664		1634	8.55447	8.41509
1635	8.3401	8.38864		1635	8.34512	8.36747		1644	8.31052	8.26628		1635	8.55532	8.41435
1636	8.33864	8.38876		1636	8.34529	8.36701		1645	8.30915	8.26662		1636	8.55665	8.41439
1637	8.33664	8.38854		1637	8.34533	8.36554		1646	8.30749	8.26783		1637	8.55662	8.41471
1638	8.3343	8.38802		1638	8.34607	8.36351		1647	8.30632	8.26734		1638	8.5578	8.41492
1639	8.33384	8.38768		1639	8.34531	8.36092		1648	8.30563	8.26775		1639	8.55773	8.41483
1640	8.33322	8.38741		1640	8.34461	8.35905		1649	8.30484	8.26923		1640	8.55911	8.41458
1641	8.33427	8.3884		1641	8.34387	8.35864		1650	8.3056	8.26938		1641	8.56019	8.41457
1642	8.3364	8.3895		1642	8.34407	8.35833		1651	8.30671	8.26886		1642	8.5614	8.4134
1643	8.33857	8.3902		1643	8.34346	8.35891		1652	8.30753	8.26876		1643	8.56119	8.4129
1644	8.33837	8.39026		1644	8.34187	8.35981		1653	8.30746	8.26767		1644	8.56177	8.41274
1645	8.33746	8.39083		1645	8.34144	8.36207		1654	8.30733	8.26615		1645	8.56197	8.41242
1646	8.33686	8.39089		1646	8.34089	8.36283		1655	8.30736	8.26627		1646	8.56187	8.41269
1647	8.33662	8.39042		1647	8.33962	8.36436		1656	8.30616	8.26676		1647	8.56166	8.41391
1648	8.33664	8.38994		1648	8.33742	8.36507		1657	8.30581	8.26722		1648	8.56073	8.41428
1649	8.3373	8.39043		1649	8.33795	8.36584		1658	8.30601	8.2678		1649	8.56087	8.41552
1650	8.33888	8.3908		1650	8.33697	8.364		1659	8.30714	8.2681		1650	8.55989	8.41662
1651	8.33968	8.38924		1651	8.33645	8.36381		1660	8.30673	8.26789		1651	8.55891	8.41603
1652	8.3395	8.38897		1652	8.33602	8.36323		1661	8.30745	8.26756		1652	8.55917	8.41577
1653	8.33978	8.38905		1653	8.3375	8.36203		1662	8.30808	8.26805		1653	8.56028	8.41587
1654	8.34051	8.38907		1654	8.33712	8.3606		1663	8.30876	8.26885		1654	8.56031	8.41502
1655	8.3404	8.38847		1655	8.33776	8.36093		1664	8.30899	8.26817		1655	8.56058	8.41446
1656	8.33963	8.38865		1656	8.33869	8.36179		1665	8.31052	8.26754		1656	8.56086	8.41343
1657	8.33977	8.38822		1657	8.33903	8.36232		1666	8.31138	8.26669		1657	8.55969	8.41323
1658	8.33957	8.38814		1658	8.33959	8.36306		1667	8.31168	8.26605		1658	8.55878	8.41299
1659	8.33904	8.38707		1659	8.33977	8.36381		1668	8.3112	8.26531		1659	8.55704	8.41274
1660	8.33906	8.38692		1660	8.3398	8.3639		1669	8.31004	8.26535		1660	8.55485	8.41307
1661	8.33924	8.38689		1661	8.34054	8.36318		1670	8.30901	8.2654		1661	8.55396	8.41407
1662	8.33861	8.38635		1662	8.34093	8.36157		1671	8.30861	8.26585		1662	8.55283	8.41465
1663	8.33729	8.38559		1663	8.34012	8.36148		1672	8.30838	8.26569		1663	8.55032	8.41526
1664	8.33593	8.3851		1664	8.34109	8.36187		1673	8.30767	8.26632		1664	8.54917	8.41537
1665	8.33555	8.38444		1665	8.3417	8.36244		1674	8.30775	8.26634		1665	8.5497	8.41471
1666	8.33574	8.38447		1666	8.34109	8.36222		1675	8.30667	8.26638		1666	8.54877	8.41441
1667	8.33606	8.38425		1667	8.34187	8.3634		1676	8.3062	8.26558		1667	8.54837	8.41418
1668	8.33718	8.38431		1668	8.34294	8.36467		1677	8.30556	8.26505		1668	8.54872	8.4141
1669	8.33771	8.38453		1669	8.34182	8.36521		1678	8.30576	8.2634		1669	8.54953	8.41435
1670	8.33791	8.38476		1670	8.3409	8.36514		1679	8.30652	8.26313		1670	8.54942	8.41484
1671	8.33649	8.38419		1671	8.34019	8.36548		1680	8.30738	8.26394		1671	8.54996	8.41515
1672	8.33549	8.38482		1672	8.33996	8.36621		1681	8.30825	8.26525		1672	8.55086	8.41503
1673	8.33468	8.3845		1673	8.34044	8.36551		1682	8.30948	8.26627		1673	8.55274	8.41499
1674	8.33513	8.38477		1674	8.34186	8.36496		1683	8.30963	8.26695		1674	8.55399	8.41607
1675	8.33537	8.38435		1675	8.34153	8.36444		1684	8.30243	8.26279		1675	8.55489	8.41612
1676	8.33616	8.38405		1676	8.34204	8.36413		1685	8.28851	8.25244		1676	8.5559	8.41607
1677	8.33725	8.38417		1677	8.34201	8.36229		1686	8.26652	8.23779		1677	8.55589	8.41533
1678	8.33829	8.38502		1678	8.34185	8.3616		1687	8.23987	8.22268		1678	8.55574	8.41547
1679	8.33936	8.38464		1679	8.34033	8.36053		1688	8.21814	8.21067		1679	8.5558	8.41531
1680	8.33943	8.3851		1680	8.34079	8.36018		1689	8.20878	8.20528		1680	8.55686	8.41619
1681	8.34064	8.38617		1681	8.33985	8.36025		1690	8.21059	8.20704		1681	8.55732	8.41696
10				10				1691	8.22299	8.21457		10
1682	8.34154	8.38691		1682	8.33855	8.36102		1692	8.24139	8.22546		1682	8.55851	8.41877
1683	8.34125	8.38604		1683	8.33615	8.36165		1693	8.25792	8.23526		1683	8.5596	8.41808
1684	8.33596	8.38288		1684	8.32709	8.35943		1694	8.27066	8.24384		1684	8.55859	8.41536
1685	8.32597	8.37592		1685	8.30826	8.35398		1695	8.27899	8.25023		1685	8.55665	8.40921
1686	8.30981	8.36473		1686	8.28311	8.34564		1696	8.28481	8.25617		1686	8.55475	8.40014
1687	8.28609	8.35213		1687	8.25274	8.33732		1697	8.28781	8.25855		1687	8.55229	8.38802
1688	8.2613	8.3436		1688	8.22676	8.32917		1698	8.28962	8.25988		1688	8.54755	8.38003
1689	8.24251	8.34168		1689	8.215	8.32673		1699	8.29075	8.25995		1689	8.54135	8.37612
1690	8.22908	8.34431		1690	8.21817	8.32847		1700	8.2931	8.26097		1690	8.53277	8.37691
1691	8.22075	8.35276		1691	8.23267	8.33482		1701	8.29456	8.261		1691	8.52196	8.38248
1692	8.22067	8.36354		1692	8.25492	8.34305		1702	8.29739	8.26174		1692	8.51028	8.39074
1693	8.22362	8.37328		1693	8.27423	8.35026		1703	8.29912	8.26334		1693	8.4988	8.39869
1694	8.22712	8.37842		1694	8.28678	8.35636		1704	8.30034	8.26478		1694	8.49253	8.40419
1695	8.23346	8.38334		1695	8.29403	8.36107		1705	8.30068	8.26591		1695	8.48988	8.40963
1696	8.24111	8.38601		1696	8.29889	8.36413		1706	8.3012	8.26704		1696	8.49347	8.41294
1697	8.2503	8.38634		1697	8.30112	8.36494		1707	8.30135	8.26858		1697	8.50179	8.41631
1698	8.25956	8.3858		1698	8.30454	8.36617		1708	8.30258	8.26955		1698	8.51496	8.41754
1699	8.26608	8.38536		1699	8.3105	8.36644		1709	8.30281	8.27049		1699	8.52885	8.418
1700	8.26946	8.38449		1700	8.31684	8.36633		1710	8.30365	8.27061		1700	8.54354	8.41711
1701	8.27398	8.38377		1701	8.32088	8.36558		1711	8.30402	8.2702		1701	8.5565	8.41611
1702	8.2756	8.38481		1702	8.32546	8.36513		1712	8.30465	8.26914		1702	8.56595	8.41518
1703	8.2768	8.38477		1703	8.32884	8.36474		1713	8.30413	8.2686		1703	8.57232	8.41487
1704	8.27987	8.38567		1704	8.33137	8.36395		1714	8.30435	8.26774		1704	8.5739	8.41476
1705	8.28464	8.38636		1705	8.33151	8.36328		1715	8.30481	8.2665		1705	8.57182	8.41471
1706	8.28856	8.38933		1706	8.33207	8.3618		1716	8.30514	8.26605		1706	8.567	8.4147
1707	8.29256	8.39071		1707	8.33298	8.36074		1717	8.30537	8.26632		1707	8.56128	8.41542
1708	8.29596	8.39349		1708	8.33265	8.35953		1718	8.30614	8.26533		1708	8.55543	8.41598
1709	8.29874	8.39581		1709	8.33095	8.35895		1719	8.30612	8.26556		1709	8.5512	8.41646
1710	8.30041	8.39808		1710	8.33156	8.35881		1720	8.30647	8.26616		1710	8.54812	8.41652
1711	8.30133	8.39699		1711	8.33236	8.35972		1721	8.30649	8.26699		1711	8.54551	8.41678
1712	8.30319	8.39605		1712	8.33158	8.3612		1722	8.30638	8.26687		1712	8.54455	8.41476
1713	8.30527	8.39576		1713	8.33146	8.36219		1723	8.30705	8.26761		1713	8.54398	8.41286
1714	8.30723	8.39531		1714	8.33328	8.36212		1724	8.30817	8.26779		1714	8.54383	8.41193
1715	8.30935	8.39358		1715	8.33383	8.36142		1725	8.308	8.2673		1715	8.54424	8.41076
1716	8.31183	8.39308		1716	8.33348	8.36178		1726	8.3078	8.26637		1716	8.54568	8.41014
1717	8.31479	8.39279		1717	8.33461	8.36037		1727	8.30794	8.26584		1717	8.54708	8.40993
1718	8.31686	8.3908		1718	8.33623	8.35979		1728	8.30702	8.26467		1718	8.54872	8.40955
1719	8.31988	8.38961		1719	8.33589	8.35997		1729	8.30634	8.2645		1719	8.55034	8.40826
1720	8.32185	8.38892		1720	8.33688	8.35962		1730	8.306	8.2646		1720	8.55298	8.40875
1721	8.32384	8.38887		1721	8.33835	8.35782		1731	8.30674	8.26519		1721	8.55493	8.40966
1722	8.32554	8.38948		1722	8.33907	8.3577		1732	8.3069	8.26576		1722	8.55573	8.41092
1723	8.32663	8.39041		1723	8.33923	8.35702		1733	8.30745	8.26683		1723	8.55715	8.4107
1724	8.32735	8.39028		1724	8.33894	8.35682		1734	8.30706	8.26655		1724	8.55807	8.41148
1725	8.32909	8.38956		1725	8.33894	8.35823		1735	8.30667	8.26744		1725	8.55798	8.41186
1726	8.32951	8.38806		1726	8.33912	8.35899		1736	8.30702	8.26771		1726	8.559	8.41215
1727	8.33006	8.38658		1727	8.33933	8.35925		1737	8.30716	8.26847		1727	8.5606	8.41107
1728	8.33189	8.38536		1728	8.33933	8.35944		1738	8.30747	8.26846		1728	8.56048	8.41128
1729	8.33193	8.3844		1729	8.34075	8.35908		1739	8.30876	8.2684		1729	8.5615	8.4122
1730	8.33208	8.38449		1730	8.34056	8.35864		1740	8.31051	8.26748		1730	8.56224	8.41198
1731	8.33364	8.38543		1731	8.33995	8.35928		1741	8.31108	8.26731		1731	8.56186	8.41131
1732	8.33389	8.38591		1732	8.33946	8.35908		1742	8.31162	8.26673		1732	8.56095	8.41247
1733	8.33377	8.38623		1733	8.33788	8.35837		1743	8.31205	8.26724		1733	8.56133	8.4137
1734	8.3348	8.38613		1734	8.33691	8.35781		1744	8.31264	8.26701		1734	8.56075	8.41294
1735	8.33579	8.38601		1735	8.33631	8.35634		1745	8.3119	8.26741		1735	8.56046	8.41227
1736	8.33583	8.38531		1736	8.33678	8.35528		1746	8.31151	8.26751		1736	8.55987	8.41146
1737	8.33662	8.38562		1737	8.33639	8.35525		1747	8.31071	8.26772		1737	8.56035	8.41131
1738	8.33707	8.38494		1738	8.33665	8.35653		1748	8.30992	8.26613		1738	8.56007	8.41099
1739	8.33713	8.38498		1739	8.33669	8.35735		1749	8.30902	8.26595		1739	8.5603	8.41133
1740	8.33788	8.38519		1740	8.33667	8.35844		1750	8.30877	8.26606		1740	8.56065	8.41184
1741	8.3393	8.38515		1741	8.33585	8.35913		1751	8.30861	8.26477		1741	8.56136	8.41288
1742	8.33973	8.38546		1742	8.33541	8.35909		1752	8.30936	8.26369		1742	8.56099	8.41293
1743	8.34106	8.3858		1743	8.33563	8.35786		1753	8.30866	8.2632		1743	8.56084	8.41345
1744	8.3427	8.38493		1744	8.33569	8.35735		1754	8.30861	8.26314		1744	8.5603	8.41379
1745	8.34261	8.38484		1745	8.3357	8.3573		1755	8.30854	8.26243		1745	8.55958	8.41399
1746	8.34178	8.38587		1746	8.3361	8.35686		1756	8.308	8.26298		1746	8.5585	8.41472
1747	8.34268	8.3846		1747	8.33716	8.35621		1757	8.30695	8.26407		1747	8.55821	8.4149
1748	8.34336	8.38376		1748	8.33793	8.35594		1758	8.30745	8.2647		1748	8.55783	8.41537
1749	8.34394	8.38507		1749	8.33786	8.3562		1759	8.30718	8.26511		1749	8.55826	8.41623
1750	8.34373	8.38573		1750	8.33812	8.35535		1760	8.307	8.26525		1750	8.55897	8.41631
1751	8.34437	8.38574		1751	8.3384	8.35441		1761	8.30767	8.26508		1751	8.55938	8.41508
1752	8.34375	8.38627		1752	8.33733	8.35477		1762	8.30755	8.26486		1752	8.56003	8.41473
1753	8.3434	8.38733		1753	8.33561	8.35549		1763	8.30869	8.26588		1753	8.5607	8.4139
1754	8.34245	8.38746		1754	8.3358	8.35466		1764	8.30908	8.26556		1754	8.56043	8.41167
1755	8.34172	8.38718		1755	8.33502	8.35519		1765	8.30985	8.26615		1755	8.56053	8.4108
1756	8.3427	8.38734		1756	8.33406	8.3558		1766	8.30974	8.26608		1756	8.56136	8.40985
1757	8.34308	8.38757		1757	8.33528	8.35516		1767	8.30999	8.26572		1757	8.56072	8.40882
1758	8.34319	8.38706		1758	8.33715	8.3552		1768	8.30927	8.26548		1758	8.56018	8.40721
1759	8.34296	8.38651		1759	8.33725	8.35617		1769	8.30858	8.26681		1759	8.55982	8.40752
1760	8.34406	8.38677		1760	8.33893	8.35542		1770	8.3079	8.26608		1760	8.55952	8.40738
1761	8.34199	8.38691		1761	8.33968	8.35599		1771	8.30876	8.26704		1761	8.55809	8.40783
1762	8.34166	8.38696		1762	8.33893	8.35666		1772	8.30957	8.26807		1762	8.55781	8.40811
1763	8.34048	8.38705		1763	8.33823	8.3556		1773	8.30963	8.26875		1763	8.5579	8.40923
1764	8.34022	8.38722		1764	8.33816	8.35423		1774	8.31049	8.26762		1764	8.55819	8.41026
1765	8.34025	8.38613		1765	8.33846	8.3553		1775	8.31105	8.26822		1765	8.55838	8.41059
1766	8.34015	8.38506		1766	8.33858	8.35492		1776	8.31004	8.26806		1766	8.55793	8.41174
1767	8.3404	8.38371		1767	8.33949	8.3552		1777	8.31009	8.26755		1767	8.55694	8.4116
1768	8.34149	8.38361		1768	8.33995	8.35565		1778	8.31093	8.26596		1768	8.55611	8.41129
1769	8.34096	8.38408		1769	8.33997	8.35562		1779	8.31132	8.26613		1769	8.55632	8.41049
1770	8.34086	8.38423		1770	8.33861	8.35509		1780	8.31111	8.26564		1770	8.55605	8.41131
1771	8.34203	8.38344		1771	8.33815	8.35565		1781	8.31191	8.26509		1771	8.55681	8.41181
1772	8.3426	8.38405		1772	8.33631	8.35571		1782	8.3122	8.26561		1772	8.55817	8.41246
1773	8.34255	8.38362		1773	8.33643	8.35673		1783	8.31114	8.26638		1773	8.55895	8.41289
1774	8.34408	8.38262		1774	8.33623	8.35824		1784	8.31046	8.26596		1774	8.55795	8.41407
1775	8.34454	8.38365		1775	8.33589	8.3583		1785	8.31078	8.26709		1775	8.5566	8.41405
1776	8.34441	8.38368		1776	8.33613	8.35729		1786	8.31021	8.26803		1776	8.55684	8.41268
1777	8.3445	8.38367		1777	8.33736	8.35671		1787	8.30962	8.26814		1777	8.55599	8.41332
1778	8.3442	8.38397		1778	8.33762	8.35644		1788	8.30921	8.26826		1778	8.55513	8.4135
1779	8.34351	8.38492		1779	8.33742	8.3558		1789	8.30841	8.26867		1779	8.55545	8.4128
1780	8.3439	8.38418		1780	8.33755	8.35545		1790	8.30844	8.26866		1780	8.55639	8.41194
1781	8.34484	8.38536		1781	8.33748	8.35603		1791	8.30811	8.26781		1781	8.5559	8.41231
1782	8.34427	8.38712		1782	8.33693	8.35687		1792	8.30782	8.26696		1782	8.55599	8.41216
1783	8.34358	8.38726		1783	8.33663	8.35639		1793	8.3086	8.26715		1783	8.5565	8.41095
1784	8.3432	8.38704		1784	8.3366	8.35538		1794	8.30987	8.26674		1784	8.55697	8.41037
1785	8.34315	8.38703		1785	8.33662	8.35552		1795	8.31013	8.26596		1785	8.55748	8.4103
1786	8.34194	8.38728		1786	8.33733	8.35517		1796	8.31086	8.26624		1786	8.55771	8.40964
1787	8.34129	8.38569		1787	8.33885	8.35454		1797	8.31126	8.26672		1787	8.55814	8.40872
1788	8.34287	8.38603		1788	8.3389	8.35385		1798	8.31091	8.26571		1788	8.55851	8.40872
1789	8.34395	8.38626		1789	8.33974	8.35441		1799	8.31037	8.26557		1789	8.55815	8.40904
1790	8.34434	8.38701		1790	8.3404	8.35366		1800	8.30914	8.26566		1790	8.55841	8.40927
1791	8.34537	8.38707		1791	8.34023	8.35329		1801	8.30806	8.26587		1791	8.55885	8.41037
1792	8.34624	8.3881		1792	8.33846	8.3537		1802	8.30759	8.26571		1792	8.55885	8.41134
1793	8.34556	8.3887		1793	8.33832	8.35374		1803	8.30747	8.26653		1793	8.55936	8.4128
1794	8.34508	8.38923		1794	8.33818	8.35455		1804	8.30788	8.26746		1794	8.55997	8.41245
1795	8.34496	8.38932		1795	8.3383	8.35514		1805	8.30852	8.26748		1795	8.55959	8.41255
1796	8.34434	8.38917		1796	8.33775	8.35593		1806	8.30827	8.26727		1796	8.55975	8.41253
1797	8.34377	8.38904		1797	8.338	8.35521		1807	8.30723	8.2671		1797	8.5602	8.41277
1798	8.34291	8.38916		1798	8.33736	8.35535		1808	8.30712	8.26614		1798	8.55837	8.41223
1799	8.34274	8.38841		1799	8.33699	8.35503		1809	8.30637	8.26553		1799	8.55774	8.4137
1800	8.34275	8.38783		1800	8.33688	8.35541		1810	8.30552	8.26583		1800	8.55706	8.4141
1801	8.34359	8.38773		1801	8.33713	8.35586		1811	8.30641	8.26565		1801	8.55576	8.41327
1802	8.3446	8.38704		1802	8.33823	8.35625		1812	8.30731	8.26448		1802	8.55578	8.41268
1803	8.34575	8.38619		1803	8.33864	8.35644		1813	8.30667	8.2656		1803	8.55718	8.41186
1804	8.34586	8.38623		1804	8.33896	8.35681		1814	8.30666	8.26618		1804	8.55681	8.40989
1805	8.34394	8.38672		1805	8.33914	8.3562		1815	8.3075	8.26529		1805	8.55667	8.40968
1806	8.34193	8.38718		1806	8.33883	8.35437		1816	8.30748	8.26562		1806	8.55799	8.41029
1807	8.34121	8.38788		1807	8.33812	8.35379		1817	8.30765	8.26585		1807	8.55821	8.41025
1808	8.34079	8.3887		1808	8.33776	8.35369		1818	8.30835	8.26554		1808	8.55773	8.41196
1809	8.34022	8.38935		1809	8.3366	8.35273		1819	8.3091	8.26534		1809	8.55806	8.41423
1810	8.34168	8.3899		1810	8.33504	8.35297		1820	8.30897	8.26644		1810	8.55843	8.4145
1811	8.34337	8.39038		1811	8.33466	8.3533		1821	8.30827	8.26596		1811	8.55721	8.41453
1812	8.34365	8.39041		1812	8.33375	8.35353		1822	8.30947	8.26751		1812	8.55603	8.41416
1813	8.34287	8.38969		1813	8.33375	8.35403		1823	8.311	8.268		1813	8.55627	8.41328
1814	8.34211	8.38865		1814	8.33431	8.35388		1824	8.31134	8.26808		1814	8.55499	8.41217
1815	8.34124	8.38767		1815	8.33549	8.35393		1825	8.3112	8.26695		1815	8.55471	8.41241
1816	8.34072	8.38685		1816	8.33506	8.35416		1826	8.31217	8.26737		1816	8.55533	8.41159
1817	8.34014	8.38598		1817	8.3355	8.35368		1827	8.31121	8.26596		1817	8.55586	8.41124
1818	8.3411	8.38616		1818	8.33595	8.35375		1828	8.30906	8.26529		1818	8.556	8.41097
1819	8.3425	8.38732		1819	8.33694	8.35377		1829	8.30738	8.26518		1819	8.55838	8.41049
1820	8.34316	8.38755		1820	8.33729	8.35404		1830	8.30706	8.26579		1820	8.55884	8.40976
1821	8.34368	8.38685		1821	8.33816	8.35429		1831	8.30663	8.26559		1821	8.55902	8.40934
1822	8.34436	8.38738		1822	8.33918	8.35421		1832	8.30687	8.26547		1822	8.5587	8.40911
1823	8.3448	8.38748		1823	8.33914	8.35363		1833	8.30835	8.26567		1823	8.55841	8.40847
1824	8.34503	8.38632		1824	8.33783	8.35361		1834	8.30921	8.26707		1824	8.55743	8.40793
1825	8.34532	8.38654		1825	8.33726	8.35325		1835	8.3099	8.26834		1825	8.55824	8.40644
1826	8.34603	8.38702		1826	8.33738	8.35386		1836	8.30966	8.26929		1826	8.55848	8.40691
1827	8.34582	8.3864		1827	8.33683	8.35464		1837	8.30944	8.27113		1827	8.55933	8.40758
1828	8.34407	8.3866		1828	8.33738	8.35571		1838	8.30914	8.27093		1828	8.56002	8.40751
1829	8.34314	8.38784		1829	8.33748	8.35658		1839	8.31068	8.26877		1829	8.55972	8.40758
1830	8.34197	8.38754		1830	8.33748	8.35728		1840	8.31104	8.26701		1830	8.56011	8.40976
1831	8.3411	8.38647		1831	8.33807	8.3573		1841	8.31063	8.2661		1831	8.55984	8.4106
1832	8.34183	8.38539		1832	8.3384	8.35782		1842	8.31017	8.26393		1832	8.55859	8.41119
1833	8.34305	8.38419		1833	8.33738	8.35768		1843	8.30968	8.26455		1833	8.55671	8.41148
1834	8.34363	8.38319		1834	8.33837	8.35645		1844	8.3085	8.2649		1834	8.55626	8.41165
1835	8.34479	8.38274		1835	8.33918	8.35644		1845	8.30749	8.26577		1835	8.55401	8.4113
1836	8.34527	8.38306		1836	8.33796	8.35678		1846	8.3077	8.26563		1836	8.55409	8.41025
1837	8.34542	8.38491		1837	8.33653	8.35566		1847	8.30807	8.26721		1837	8.55461	8.40933
1838	8.34582	8.3862		1838	8.33627	8.35402		1848	8.30738	8.26629		1838	8.55572	8.40989
1839	8.34661	8.38589		1839	8.33586	8.35438		1849	8.30701	8.2672		1839	8.55645	8.41091
1840	8.34574	8.38519		1840	8.33457	8.35363		1850	8.3066	8.26686		1840	8.55776	8.41086
1841	8.34481	8.38472		1841	8.33437	8.35189		1851	8.30691	8.26663		1841	8.55805	8.41264
1842	8.34427	8.38401		1842	8.33529	8.35169		1852	8.30664	8.2662		1842	8.55815	8.41294
1843	8.34341	8.38211		1843	8.33578	8.35242		1853	8.3078	8.26676		1843	8.55835	8.41301
1844	8.3431	8.38256		1844	8.33479	8.35184		1854	8.30763	8.26533		1844	8.55817	8.41336
1845	8.34328	8.38365		1845	8.33555	8.3523		1855	8.30796	8.26545		1845	8.55901	8.41382
1846	8.34266	8.38501		1846	8.33659	8.35229		1856	8.30817	8.26635		1846	8.55846	8.41359
1847	8.34188	8.38612		1847	8.3369	8.35199		1857	8.30799	8.26707		1847	8.5581	8.41365
1848	8.34185	8.38786		1848	8.33668	8.35126		1858	8.30826	8.26668		1848	8.55857	8.41408
1849	8.34037	8.38856		1849	8.33757	8.35138		1859	8.30868	8.26761		1849	8.5596	8.41355
1850	8.34023	8.38828		1850	8.33803	8.35064		1860	8.30853	8.26801		1850	8.55907	8.41226
1851	8.34101	8.38786		1851	8.3381	8.3507		1861	8.30788	8.26788		1851	8.55915	8.41087
1852	8.34137	8.3864		1852	8.33842	8.35118		1862	8.30822	8.26732		1852	8.5611	8.41163
1853	8.34213	8.38573		1853	8.33972	8.35062		1863	8.30594	8.26708		1853	8.56125	8.41187
1854	8.34273	8.3845		1854	8.34027	8.35071		1864	8.29809	8.26279		1854	8.56099	8.41123
1855	8.34213	8.38399		1855	8.34016	8.35059		1865	8.28355	8.25393		1855	8.56067	8.41234
1856	8.34255	8.38406		1856	8.34051	8.34931		1866	8.26139	8.24126		1856	8.56028	8.41321
1857	8.3426	8.3847		1857	8.34035	8.34974		1867	8.23685	8.22697		1857	8.55846	8.41362
1858	8.34224	8.38516		1858	8.33969	8.3512		1868	8.21661	8.215		1858	8.55771	8.41222
1859	8.34296	8.3852		1859	8.33814	8.35149		1869	8.20766	8.20971		1859	8.55685	8.41243
1860	8.3433	8.38673		1860	8.33745	8.35171		1870	8.21188	8.21027		1860	8.55655	8.41207
1861	8.34244	8.38744		1861	8.33681	8.35309		1871	8.22562	8.21673		1861	8.55696	8.41117
11				11				1872	8.24383	8.22663		11
1862	8.34322	8.3875		1862	8.33595	8.35344		1873	8.26083	8.23628		1862	8.55785	8.40935
1863	8.34371	8.38746		1863	8.33464	8.35336		1874	8.27343	8.24343		1863	8.55838	8.4103
1864	8.34085	8.38464		1864	8.32822	8.35148		1875	8.28138	8.25067		1864	8.5573	8.40833
1865	8.33504	8.37714		1865	8.31179	8.34642		1876	8.28713	8.25699		1865	8.55566	8.40241
1866	8.32658	8.36655		1866	8.28609	8.33948		1877	8.29074	8.26092		1866	8.55383	8.39483
1867	8.31364	8.35469		1867	8.25617	8.33015		1878	8.29268	8.26397		1867	8.54972	8.38429
1868	8.29917	8.34504		1868	8.22972	8.32147		1879	8.29399	8.26662		1868	8.54398	8.37375
1869	8.28737	8.3424		1869	8.21615	8.31709		1880	8.29418	8.26641		1869	8.53805	8.36833
1870	8.27919	8.34613		1870	8.21676	8.31827		1881	8.29501	8.26556		1870	8.53046	8.36902
1871	8.27314	8.35501		1871	8.23056	8.32447		1882	8.29708	8.26557		1871	8.52028	8.37393
1872	8.2707	8.36633		1872	8.25066	8.33311		1883	8.2994	8.26499		1872	8.50952	8.38417
1873	8.27082	8.37642		1873	8.26949	8.34247		1884	8.30044	8.26453		1873	8.49988	8.39356
1874	8.27342	8.38261		1874	8.28137	8.34986		1885	8.30105	8.26537		1874	8.49355	8.40023
1875	8.27667	8.38571		1875	8.28867	8.35634		1886	8.30149	8.26568		1875	8.49061	8.40468
1876	8.28229	8.38812		1876	8.29237	8.36044		1887	8.3008	8.26572		1876	8.49369	8.40816
1877	8.28995	8.38927		1877	8.29572	8.36346		1888	8.30023	8.26573		1877	8.50235	8.40887
1878	8.29731	8.38908		1878	8.29844	8.36363		1889	8.30079	8.2659		1878	8.51378	8.40898
1879	8.30152	8.38949		1879	8.30349	8.36427		1890	8.30263	8.26496		1879	8.52719	8.40923
1880	8.30504	8.39031		1880	8.30965	8.3631		1891	8.30389	8.26418		1880	8.54245	8.40972
1881	8.30685	8.38853		1881	8.31541	8.36172		1892	8.30488	8.26347		1881	8.55504	8.40932
1882	8.3066	8.38805		1882	8.32121	8.36084		1893	8.30512	8.26413		1882	8.56478	8.40935
1883	8.30706	8.38762		1883	8.32535	8.3614		1894	8.3056	8.26387		1883	8.57146	8.40971
1884	8.30992	8.38727		1884	8.32821	8.36014		1895	8.30552	8.26476		1884	8.57332	8.41001
1885	8.31078	8.38615		1885	8.32984	8.35925		1896	8.30555	8.26494		1885	8.56999	8.40964
1886	8.31252	8.38656		1886	8.33131	8.35675		1897	8.30522	8.26576		1886	8.56548	8.40952
1887	8.31441	8.3863		1887	8.33091	8.35491		1898	8.30589	8.26557		1887	8.55983	8.40903
1888	8.31553	8.38646		1888	8.33268	8.35257		1899	8.3056	8.26599		1888	8.5546	8.40881
1889	8.31538	8.38642		1889	8.3334	8.35191		1900	8.30624	8.26665		1889	8.54962	8.40869
1890	8.31743	8.3871		1890	8.33274	8.35139		1901	8.3061	8.26723		1890	8.5462	8.4097
1891	8.31913	8.38612		1891	8.33195	8.35202		1902	8.30523	8.26746		1891	8.54368	8.40986
1892	8.31978	8.38569		1892	8.3324	8.35097		1903	8.30396	8.26755		1892	8.5418	8.40956
1893	8.32047	8.38606		1893	8.33099	8.35115		1904	8.30389	8.26716		1893	8.54083	8.40915
1894	8.32196	8.38614		1894	8.3309	8.3496		1905	8.30251	8.26643		1894	8.54268	8.40984
1895	8.32318	8.38564		1895	8.33195	8.34938		1906	8.30234	8.26673		1895	8.54436	8.41018
1896	8.32371	8.38733		1896	8.33248	8.34897		1907	8.30394	8.26655		1896	8.54519	8.41062
1897	8.32387	8.38834		1897	8.33295	8.34865		1908	8.30538	8.26505		1897	8.54702	8.41086
1898	8.32484	8.38773		1898	8.33404	8.34927		1909	8.30596	8.26452		1898	8.54823	8.41258
1899	8.32507	8.38741		1899	8.33365	8.35093		1910	8.30727	8.26334		1899	8.54746	8.41179
1900	8.32574	8.38745		1900	8.3331	8.35048		1911	8.30834	8.26246		1900	8.54799	8.41122
1901	8.32773	8.38672		1901	8.33453	8.34982		1912	8.30758	8.26158		1901	8.55	8.411
1902	8.33078	8.38653		1902	8.33442	8.34986		1913	8.30669	8.26239		1902	8.55169	8.41168
1903	8.33232	8.38646		1903	8.33364	8.35001		1914	8.30568	8.26189		1903	8.55345	8.41091
1904	8.33325	8.3869		1904	8.33447	8.34992		1915	8.30526	8.26247		1904	8.55686	8.41206
1905	8.33501	8.38851		1905	8.33479	8.34978		1916	8.30385	8.263		1905	8.55889	8.41153
1906	8.33538	8.38848		1906	8.33384	8.35064		1917	8.30446	8.26425		1906	8.55932	8.41134
1907	8.33498	8.38885		1907	8.33477	8.35125		1918	8.30399	8.26416		1907	8.55917	8.41201
1908	8.33594	8.38958		1908	8.33592	8.34999		1919	8.30516	8.26545		1908	8.55855	8.41245
1909	8.33705	8.38992		1909	8.33614	8.34884		1920	8.3053	8.26461		1909	8.55699	8.41184
1910	8.33764	8.38847		1910	8.33653	8.34995		1921	8.30666	8.26455		1910	8.55604	8.4116
1911	8.3379	8.3886		1911	8.33687	8.35027		1922	8.30748	8.26385		1911	8.55657	8.41088
1912	8.33925	8.38854		1912	8.33624	8.35073		1923	8.30951	8.26441		1912	8.55778	8.40971
1913	8.33901	8.3884		1913	8.33657	8.35053		1924	8.30917	8.26339		1913	8.5588	8.40853
1914	8.33893	8.3875		1914	8.33588	8.35112		1925	8.30923	8.26487		1914	8.5605	8.40842
1915	8.33854	8.38779		1915	8.33601	8.35079		1926	8.30806	8.26574		1915	8.56178	8.40899
1916	8.3383	8.38759		1916	8.33582	8.35075		1927	8.30765	8.26564		1916	8.5621	8.40882
1917	8.33745	8.38687		1917	8.33558	8.35148		1928	8.30648	8.2658		1917	8.56163	8.40787
1918	8.33753	8.38644		1918	8.33517	8.35254		1929	8.30738	8.26734		1918	8.56077	8.4081
1919	8.33881	8.38648		1919	8.3352	8.35313		1930	8.30823	8.26738		1919	8.56086	8.40808
1920	8.34015	8.38579		1920	8.33542	8.35231		1931	8.30883	8.26631		1920	8.55973	8.40743
1921	8.34196	8.38579		1921	8.33572	8.35226		1932	8.30837	8.26673		1921	8.55806	8.4074
1922	8.34278	8.38568		1922	8.33673	8.35148		1933	8.30873	8.26749		1922	8.55661	8.40853
1923	8.34434	8.38545		1923	8.33774	8.35114		1934	8.30862	8.26708		1923	8.55616	8.40815
1924	8.3436	8.38509		1924	8.3384	8.35065		1935	8.30749	8.26652		1924	8.55394	8.40839
1925	8.34343	8.38508		1925	8.33868	8.35137		1936	8.30765	8.26721		1925	8.55372	8.40861
1926	8.34347	8.38426		1926	8.33938	8.3512		1937	8.30772	8.26703		1926	8.55395	8.40848
1927	8.34454	8.38408		1927	8.34013	8.35086		1938	8.30798	8.26559		1927	8.55349	8.40857
1928	8.34492	8.38449		1928	8.3402	8.35128		1939	8.30724	8.26545		1928	8.55322	8.40897
1929	8.34511	8.38476		1929	8.34089	8.35239		1940	8.30582	8.26554		1929	8.5526	8.40819
1930	8.34552	8.38537		1930	8.34055	8.35221		1941	8.30548	8.26494		1930	8.55226	8.4085
1931	8.34531	8.38644		1931	8.34041	8.35254		1942	8.30643	8.26485		1931	8.55219	8.40931
1932	8.34455	8.3865		1932	8.34042	8.35351		1943	8.30627	8.26549		1932	8.55301	8.40972
1933	8.3439	8.38629		1933	8.33864	8.35343		1944	8.3066	8.26431		1933	8.55338	8.41005
1934	8.34554	8.38636		1934	8.33751	8.3521		1945	8.30799	8.26468		1934	8.55517	8.41065
1935	8.3453	8.38618		1935	8.33576	8.35268		1946	8.30858	8.26405		1935	8.55662	8.41019
1936	8.34576	8.38598		1936	8.33431	8.35248		1947	8.30831	8.2638		1936	8.55794	8.41034
1937	8.34575	8.38615		1937	8.33171	8.35133		1948	8.30871	8.26385		1937	8.55803	8.41017
1938	8.34579	8.38587		1938	8.33163	8.35081		1949	8.30899	8.26463		1938	8.55955	8.41055
1939	8.34459	8.38547		1939	8.3311	8.3526		1950	8.30828	8.26452		1939	8.55946	8.41037
1940	8.34491	8.38541		1940	8.33186	8.35205		1951	8.30725	8.26601		1940	8.55967	8.41147
1941	8.34511	8.38518		1941	8.33312	8.35107		1952	8.30601	8.26719		1941	8.55862	8.41134
1942	8.34661	8.38562		1942	8.33457	8.35092		1953	8.30534	8.26743		1942	8.55865	8.41149
1943	8.34704	8.38715		1943	8.33562	8.35144		1954	8.30585	8.26721		1943	8.55828	8.41044
1944	8.34808	8.3879		1944	8.33588	8.3497		1955	8.30642	8.26819		1944	8.55749	8.40925
1945	8.34738	8.38827		1945	8.33657	8.34942		1956	8.30777	8.26775		1945	8.55739	8.40805
1946	8.34733	8.38891		1946	8.33556	8.35075		1957	8.30846	8.26791		1946	8.55853	8.40701
1947	8.34727	8.38843		1947	8.33531	8.35086		1958	8.30838	8.26813		1947	8.55827	8.40653
1948	8.34641	8.38614		1948	8.33495	8.35135		1959	8.30831	8.26856		1948	8.55741	8.40636
1949	8.34559	8.3849		1949	8.33532	8.3514		1960	8.3092	8.2675		1949	8.55751	8.40691
1950	8.34562	8.38387		1950	8.33575	8.35135		1961	8.30829	8.26732		1950	8.55608	8.40756
1951	8.34423	8.38339		1951	8.33624	8.35053		1962	8.30773	8.26762		1951	8.55424	8.40904
1952	8.34242	8.38333		1952	8.33609	8.35034		1963	8.30737	8.26729		1952	8.55515	8.41033
1953	8.34349	8.38442		1953	8.33655	8.3497		1964	8.30661	8.26735		1953	8.55659	8.41065
1954	8.34465	8.38538		1954	8.33738	8.34987		1965	8.30617	8.26836		1954	8.55568	8.4121
1955	8.34581	8.38661		1955	8.33835	8.34929		1966	8.30652	8.26761		1955	8.55659	8.41276
1956	8.34733	8.38783		1956	8.33872	8.34979		1967	8.30804	8.26634		1956	8.55836	8.41255
1957	8.34881	8.38871		1957	8.33899	8.34924		1968	8.30879	8.26601		1957	8.55756	8.41181
1958	8.3484	8.38928		1958	8.33877	8.34817		1969	8.30878	8.26664		1958	8.55541	8.41315
1959	8.34772	8.38942		1959	8.33844	8.34758		1970	8.30703	8.26691		1959	8.55654	8.41292
1960	8.34668	8.38876		1960	8.33717	8.34736		1971	8.30663	8.26816		1960	8.55657	8.41276
1961	8.34529	8.38875		1961	8.33677	8.34735		1972	8.3056	8.26892		1961	8.55565	8.41316
1962	8.34501	8.38821		1962	8.33684	8.34905		1973	8.30407	8.26878		1962	8.55507	8.41328
1963	8.34629	8.38787		1963	8.33691	8.34954		1974	8.30437	8.26793		1963	8.55608	8.41307
1964	8.34727	8.38758		1964	8.33562	8.34959		1975	8.30565	8.26628		1964	8.55643	8.41259
1965	8.34844	8.38763		1965	8.33547	8.34893		1976	8.30604	8.26626		1965	8.55616	8.41259
1966	8.34862	8.38713		1966	8.33555	8.34882		1977	8.30605	8.26602		1966	8.55643	8.41189
1967	8.34899	8.38742		1967	8.33511	8.34719		1978	8.30774	8.26654		1967	8.55677	8.41155
1968	8.34817	8.38735		1968	8.33459	8.34695		1979	8.3071	8.26608		1968	8.55651	8.41084
1969	8.34674	8.38763		1969	8.33559	8.34792		1980	8.30678	8.26601		1969	8.55531	8.4109
1970	8.34543	8.38701		1970	8.33615	8.34962		1981	8.30672	8.26514		1970	8.55539	8.40955
1971	8.34558	8.38625		1971	8.33587	8.34981		1982	8.30649	8.265		1971	8.55475	8.40911
1972	8.34505	8.38659		1972	8.33657	8.35055		1983	8.30646	8.2644		1972	8.55407	8.40908
1973	8.34409	8.38593		1973	8.33769	8.35238		1984	8.30668	8.26512		1973	8.55368	8.40894
1974	8.34372	8.38531		1974	8.33786	8.35186		1985	8.30819	8.26623		1974	8.55497	8.40758
1975	8.34423	8.38451		1975	8.33735	8.35167		1986	8.30889	8.26687		1975	8.55447	8.40709
1976	8.34479	8.38481		1976	8.33801	8.35167		1987	8.30994	8.26716		1976	8.55421	8.40709
1977	8.34475	8.38385		1977	8.3379	8.35247		1988	8.30998	8.26768		1977	8.5547	8.40599
1978	8.34504	8.38411		1978	8.33651	8.35141		1989	8.31039	8.26909		1978	8.55457	8.40601
1979	8.34528	8.38413		1979	8.33567	8.35238		1990	8.31006	8.26897		1979	8.55315	8.40581
1980	8.34497	8.38602		1980	8.33666	8.35202		1991	8.30951	8.26892		1980	8.55347	8.40651
1981	8.34531	8.38532		1981	8.33662	8.35093		1992	8.30942	8.26804		1981	8.55524	8.40682
1982	8.34652	8.3855		1982	8.33642	8.35013		1993	8.30896	8.26811		1982	8.55662	8.40797
1983	8.34673	8.38523		1983	8.33772	8.34992		1994	8.30799	8.26676		1983	8.56062	8.40901
1984	8.34676	8.38502		1984	8.33785	8.34967		1995	8.30658	8.26647		1984	8.57323	8.41073
1985	8.34648	8.38393		1985	8.3364	8.34943		1996	8.30566	8.26616		1985	8.58915	8.41213
1986	8.34603	8.38377		1986	8.33594	8.3497		1997	8.30487	8.26577		1986	8.60628	8.4121
1987	8.34544	8.38402		1987	8.33688	8.35029		1998	8.30476	8.26467		1987	8.62321	8.41236
1988	8.34602	8.38538		1988	8.3365	8.34984		1999	8.30538	8.26388		1988	8.63639	8.41161
1989	8.34643	8.38568		1989	8.33669	8.34977		2000	8.30627	8.26394		1989	8.64073	8.41088
[truncated: 1,501 more rows]

## Sheet: Fig.S9
fig. S9	diamer and volume distribution for Y conformers
	M2		M3		M2		M3
Diameter	counts	Diameter	counts		volume	counts	volume	counts
9.75	1	9.25	2		90	0	90	5
10.25	16	9.75	8		110	6	110	12
10.75	30	10.25	9		130	22	130	39
11.25	53	10.75	32		150	55	150	59
11.75	37	11.25	46		170	50	170	29
12.25	14	11.75	38		190	21	190	3
12.75	8	12.25	10		210	4	210	1
13.25	0	12.75	1		230	1
13.75	1	13.25	2		250	1

## Sheet: Fig.S10a
fig.S10a	raw gel pic for rCbl and aCbl

## Sheet: Fig.S11
fig.S11	SVD analysis of the ITC thermogram
Raw ITC thermogram
	peak1	peak2	peak3	peak4	peak5	peak6	peak7	peak8	peak9	peak10	peak11	peak12	peak13	peak14	peak15	peak16	peak17	peak18
1	0	0	0	0	0	0	0	0	0	0	0	0	0	0	0	0	0	0
2	0.00128396	0.000465144	0.000354785	-0.000325513	-6.58369e-05	-0.000641902	0.000143096	0.000292812	0.000676956	0.000195911	-0.000918781	-0.00141933	-0.0010606	-0.000982079	-0.000668355	-0.00111204	-0.00070416	-0.000696744
3	-2.34729e-05	-0.000199115	-0.000183389	-0.000365182	-0.000106428	-0.000468525	-0.000703938	-0.000290826	0.000899356	0.000574776	-0.00066714	-0.0011909	-0.000679259	-0.00103943	-0.000352831	-0.00103948	-0.000565361	-0.000280765
4	-0.0113924	-0.00718043	-0.00648389	-0.00323237	-0.00282602	-0.00174477	-0.00918413	-0.00846975	-0.00430243	-0.00184208	-0.00220029	-0.00278891	-0.00111056	-0.00446786	-0.00119776	-0.0037198	-0.00235001	-0.000586412
5	-0.0394657	-0.0297024	-0.0275072	-0.0191475	-0.0175647	-0.0130459	-0.028306	-0.0252734	-0.0145306	-0.00707522	-0.00661603	-0.00729964	-0.00384069	-0.0113337	-0.00433186	-0.00943531	-0.00689619	-0.00294796
6	-0.0834277	-0.0691342	-0.0648284	-0.0510465	-0.0473646	-0.0370765	-0.0559641	-0.048923	-0.0308516	-0.0163572	-0.0134977	-0.0134427	-0.00889312	-0.0195663	-0.0100027	-0.0164709	-0.0136392	-0.00801217
7	-0.140715	-0.122488	-0.115782	-0.0963972	-0.0903525	-0.0726549	-0.0926926	-0.0805467	-0.0545812	-0.0302243	-0.022379	-0.0206497	-0.0155609	-0.028847	-0.0175983	-0.0243346	-0.0220375	-0.0150657
8	-0.198579	-0.181015	-0.172392	-0.150729	-0.142158	-0.117807	-0.131462	-0.112959	-0.0791578	-0.0450808	-0.0322994	-0.0287838	-0.0238127	-0.0372773	-0.0262053	-0.0317109	-0.0307596	-0.0234902
9	-0.238258	-0.227367	-0.218261	-0.199759	-0.18966	-0.162072	-0.161594	-0.137085	-0.0978101	-0.0567436	-0.0399324	-0.0348589	-0.0309103	-0.0412472	-0.0328616	-0.0353202	-0.0365707	-0.0304532
10	-0.252307	-0.249924	-0.241834	-0.229423	-0.219371	-0.192496	-0.178276	-0.151113	-0.111178	-0.0656815	-0.0450664	-0.0389768	-0.0361677	-0.0423435	-0.0372908	-0.0365977	-0.0396616	-0.0354365
11	-0.241732	-0.247635	-0.241803	-0.236965	-0.228281	-0.206065	-0.182516	-0.156193	-0.118958	-0.0714975	-0.0484876	-0.0425782	-0.0400424	-0.0427077	-0.0398358	-0.0374808	-0.0409645	-0.0385161
12	-0.209127	-0.222805	-0.220148	-0.223872	-0.217554	-0.203313	-0.174623	-0.151743	-0.119262	-0.072791	-0.0496421	-0.0451463	-0.0420239	-0.0419578	-0.0400197	-0.0375299	-0.0401516	-0.0391583
13	-0.166167	-0.184261	-0.184894	-0.195232	-0.192089	-0.186274	-0.158618	-0.141951	-0.117278	-0.0726326	-0.0485726	-0.0454023	-0.0416261	-0.0401452	-0.0384193	-0.0364821	-0.0377461	-0.0378996
14	-0.123348	-0.143842	-0.147417	-0.162776	-0.162832	-0.164761	-0.140916	-0.1306	-0.113386	-0.0709423	-0.0461681	-0.0442277	-0.0397458	-0.0377233	-0.0356949	-0.034662	-0.0345022	-0.0353671
15	-0.0846608	-0.10641	-0.112446	-0.131614	-0.134975	-0.14326	-0.123614	-0.118481	-0.107233	-0.0670929	-0.0412154	-0.0398353	-0.0352168	-0.0327621	-0.0308827	-0.0300252	-0.0293006	-0.0306251
16	-0.0509337	-0.0723883	-0.0804647	-0.102073	-0.109156	-0.122463	-0.108366	-0.107176	-0.0998733	-0.061428	-0.0334046	-0.031764	-0.0275162	-0.0250525	-0.0235742	-0.0221793	-0.021831	-0.0231671
17	-0.0232791	-0.0434105	-0.0528822	-0.0755987	-0.0859535	-0.10274	-0.0942593	-0.0956713	-0.0905224	-0.0540873	-0.0244793	-0.0223013	-0.0186577	-0.016454	-0.0154166	-0.013275	-0.0137192	-0.014761
18	-0.00215417	-0.0204309	-0.0307648	-0.0536859	-0.066509	-0.085759	-0.0828758	-0.0857615	-0.0809129	-0.0465519	-0.0166046	-0.0141711	-0.0107877	-0.00934031	-0.00813334	-0.00579334	-0.00675414	-0.00714629
19	0.0128347	-0.00303551	-0.01387	-0.0360635	-0.0506882	-0.071277	-0.0737931	-0.0784609	-0.0749391	-0.0418353	-0.0109502	-0.00811738	-0.00503554	-0.00442783	-0.00307138	-0.000607584	-0.0019063	-0.00185057
20	0.0232058	0.00951272	-0.00149577	-0.0225841	-0.0380474	-0.0591857	-0.0657751	-0.0723764	-0.0711281	-0.039269	-0.0079613	-0.00495686	-0.00207338	-0.0021187	-0.00060949	0.00170678	0.000475949	0.0006802
21	0.0300529	0.0181151	0.0073162	-0.0124328	-0.0275852	-0.0486756	-0.0578353	-0.0660765	-0.0671611	-0.0373391	-0.007348	-0.00474104	-0.00173948	-0.00233737	-0.000393531	0.00118808	0.000616098	0.00083407
22	0.0334493	0.0234322	0.0130115	-0.00496985	-0.0195676	-0.0398762	-0.0510617	-0.0611787	-0.0655669	-0.0371827	-0.00764683	-0.00512193	-0.00227305	-0.00321282	-0.00121848	-4.17466e-05	-0.000114768	-0.000145673
23	0.0352903	0.0272779	0.0174299	0.00154325	-0.0122784	-0.031208	-0.0437563	-0.055643	-0.0637153	-0.0369825	-0.0078322	-0.00519455	-0.00277879	-0.0038119	-0.00214938	-0.00105911	-0.000853895	-0.00129673
24	0.0375218	0.0311747	0.0219101	0.00780605	-0.00521811	-0.0230058	-0.0366161	-0.049509	-0.0598027	-0.0352097	-0.00740878	-0.00489646	-0.0027325	-0.003927	-0.00236225	-0.00153329	-0.00102966	-0.00165445
25	0.0395816	0.0347534	0.0261304	0.0138203	0.00168031	-0.0147317	-0.0287571	-0.0426715	-0.0556178	-0.0333747	-0.00685247	-0.00434278	-0.00264488	-0.00372504	-0.00259609	-0.00175959	-0.00112144	-0.00209561
26	0.0402707	0.0370713	0.0291383	0.0187181	0.00742515	-0.00748988	-0.0220873	-0.0366611	-0.051552	-0.0314141	-0.00612276	-0.00357135	-0.00230058	-0.00339844	-0.00260087	-0.00176274	-0.00106255	-0.00225104
27	0.0407245	0.0387486	0.0314582	0.0225969	0.012248	-0.00139618	-0.0161722	-0.0311839	-0.0475639	-0.0295343	-0.00586841	-0.00347211	-0.0024491	-0.00355644	-0.00292194	-0.00226627	-0.00135494	-0.00271656
28	0.0404309	0.0394019	0.0326626	0.0250968	0.0156306	0.00310605	-0.0116407	-0.0270647	-0.044835	-0.0284447	-0.00609296	-0.00384483	-0.00300701	-0.00409367	-0.0035938	-0.00311894	-0.00197745	-0.00353006
29	0.0380351	0.0381062	0.0320948	0.0261807	0.0179428	0.00699992	-0.0074491	-0.0233344	-0.0428511	-0.0280678	-0.00710343	-0.0050078	-0.00437321	-0.00542474	-0.00508306	-0.00483899	-0.00337939	-0.00521104
30	0.0346609	0.0359872	0.0306835	0.026415	0.0192602	0.0097393	-0.00507937	-0.0209351	-0.0408836	-0.0273445	-0.00789505	-0.00604127	-0.00536487	-0.00675021	-0.00614754	-0.00638024	-0.00454671	-0.00634283
31	0.0320188	0.0336874	0.0289336	0.0256264	0.0193987	0.0112059	-0.00232135	-0.0182234	-0.0394115	-0.0270525	-0.00847027	-0.00657425	-0.00626672	-0.00725972	-0.00716516	-0.00719806	-0.00539601	-0.0075484
32	0.0287981	0.0309642	0.0267349	0.0243619	0.0190234	0.011852	-0.00124076	-0.0167593	-0.0377978	-0.0264001	-0.00920261	-0.00754894	-0.00718617	-0.00828377	-0.0080395	-0.00838992	-0.00634311	-0.00847924
33	0.0257741	0.0281324	0.0244304	0.02279	0.0183958	0.012212	0.000105832	-0.0148204	-0.0355131	-0.0253284	-0.00980277	-0.00843364	-0.00804845	-0.00909363	-0.00880073	-0.00939939	-0.00715864	-0.00931416
34	0.0230038	0.0253136	0.0220459	0.0208658	0.0170217	0.0118264	0.00116369	-0.0128621	-0.0329201	-0.0237224	-0.00917534	-0.0077258	-0.00765327	-0.00835555	-0.00848401	-0.00875022	-0.00682381	-0.00905326
35	0.0212873	0.0232832	0.0203539	0.0193727	0.0159881	0.0116007	0.00269858	-0.0105887	-0.0303805	-0.0222077	-0.00848622	-0.00692274	-0.00723984	-0.00741753	-0.00813704	-0.00794057	-0.00638281	-0.00879689
36	0.018942	0.0212725	0.0187209	0.0183603	0.0153665	0.0118153	0.00340934	-0.00919316	-0.0283181	-0.0208397	-0.00785099	-0.00622076	-0.00672225	-0.00685019	-0.00773159	-0.00738871	-0.00603438	-0.00839254
37	0.0173573	0.0198016	0.0175938	0.0177275	0.0151262	0.0124486	0.00510052	-0.00709858	-0.0263706	-0.0197203	-0.00721367	-0.00540147	-0.00629225	-0.0060634	-0.00746019	-0.0067098	-0.00567626	-0.00820143
38	0.0155505	0.0181164	0.0162174	0.0167833	0.0144366	0.0125633	0.00611312	-0.00549289	-0.0244637	-0.0184467	-0.00628687	-0.00424663	-0.00550989	-0.00499227	-0.00685668	-0.00566709	-0.00503113	-0.00763424
39	0.0132704	0.0165759	0.0151126	0.0166219	0.0147822	0.0137894	0.00714717	-0.00401613	-0.0225056	-0.0172454	-0.00601375	-0.0040318	-0.00532877	-0.00501952	-0.00677121	-0.00572864	-0.00506528	-0.00753609
40	0.0103484	0.0141043	0.013114	0.0154612	0.0142357	0.0142956	0.00823704	-0.00240249	-0.0206405	-0.0162078	-0.00585874	-0.00385762	-0.00533598	-0.00496902	-0.00688105	-0.00577038	-0.00520215	-0.00768874
41	0.00912538	0.0127876	0.0120778	0.0146167	0.013892	0.0143005	0.00889078	-0.000956866	-0.0180615	-0.0145924	-0.00575651	-0.0040661	-0.00540577	-0.00507419	-0.00679036	-0.00593956	-0.00524658	-0.00758445
42	0.00755076	0.0110931	0.0106775	0.0133846	0.0131002	0.0138991	0.0092138	0.000409072	-0.0151515	-0.0126256	-0.00530224	-0.00387032	-0.00510712	-0.00480388	-0.00635793	-0.00568274	-0.00497658	-0.00711231
43	0.00671254	0.00989288	0.00961808	0.012224	0.0122534	0.0132241	0.00944369	0.0012146	-0.0136492	-0.0117098	-0.00529798	-0.00404041	-0.00524205	-0.00479558	-0.00636105	-0.00573505	-0.00501565	-0.0071306
44	0.00648019	0.00890556	0.00870427	0.0109591	0.0112657	0.0124549	0.0104687	0.00249949	-0.0126842	-0.0113364	-0.00533603	-0.00405238	-0.00551447	-0.00447312	-0.00656895	-0.00557655	-0.00505298	-0.00745816
45	0.00659633	0.00851771	0.00828739	0.0100847	0.0104618	0.0112855	0.00968476	0.00247101	-0.0111798	-0.0101751	-0.00520382	-0.00425717	-0.00542108	-0.00447783	-0.00621874	-0.00553229	-0.00486646	-0.00703356
46	0.0053635	0.00755387	0.00740761	0.0094321	0.00978393	0.0107848	0.00882655	0.00197562	-0.0109311	-0.00979543	-0.00487003	-0.00388505	-0.00500821	-0.00425942	-0.00585793	-0.00521026	-0.00460916	-0.0066058
47	0.00490977	0.00713614	0.00695345	0.00892065	0.00915108	0.0100368	0.00776752	0.00115479	-0.0111038	-0.00970409	-0.00472848	-0.00375859	-0.00477592	-0.00419033	-0.00560904	-0.00504336	-0.00444519	-0.00629353
48	0.00473194	0.00704501	0.00687487	0.00878555	0.00900585	0.00960526	0.00668291	0.000720487	-0.00984784	-0.00857635	-0.00446613	-0.00381332	-0.00443686	-0.00429555	-0.00509761	-0.00501449	-0.00419786	-0.0056444
49	0.00453564	0.00666164	0.00642061	0.00806605	0.00808756	0.00847252	0.00552422	4.9141e-05	-0.00947798	-0.00802172	-0.00396203	-0.00331625	-0.00386047	-0.00379921	-0.00448352	-0.00439263	-0.00367914	-0.00495185
50	0.00448704	0.00686715	0.00661983	0.00838332	0.00817967	0.00859939	0.00519714	-9.6099e-05	-0.00917691	-0.00755543	-0.0032162	-0.00242304	-0.00303296	-0.0030842	-0.00377453	-0.00356199	-0.00302782	-0.00418142
51	0.00466308	0.00676074	0.00646326	0.00792477	0.007573	0.00780725	0.00464886	-0.000125751	-0.00824331	-0.00668608	-0.00257534	-0.00180051	-0.00238437	-0.00241284	-0.00308057	-0.00280422	-0.00240483	-0.00343053
52	0.00444689	0.00637965	0.00612177	0.00750165	0.00723746	0.00749301	0.00466726	0.000164468	-0.00756474	-0.00622881	-0.00248442	-0.00178116	-0.00234104	-0.00232358	-0.00298059	-0.00272389	-0.00233071	-0.00332646
53	0.00367403	0.0055743	0.0053909	0.00690461	0.00663735	0.00732994	0.00519561	0.000607605	-0.007841	-0.00647655	-0.0021421	-0.00109987	-0.00205508	-0.00166822	-0.00289093	-0.00211162	-0.00207397	-0.0033134
54	0.00266517	0.00484406	0.00479073	0.00661073	0.00643858	0.007407	0.00508786	0.00073441	-0.00733469	-0.00607408	-0.00193094	-0.000872841	-0.00183122	-0.00156157	-0.00271766	-0.00197012	-0.00196416	-0.00311173
55	0.00250084	0.00395104	0.00388298	0.00522568	0.00517757	0.0060918	0.00507119	0.00109357	-0.00671842	-0.0057458	-0.00197799	-0.000972856	-0.00200864	-0.00136652	-0.00277361	-0.00184547	-0.00194632	-0.00321868
56	0.00244265	0.00335312	0.00327617	0.00431241	0.00439687	0.00536082	0.00545894	0.00149258	-0.00674954	-0.00596199	-0.00223976	-0.0012047	-0.00239426	-0.00135921	-0.0031091	-0.00194748	-0.00214452	-0.00364063
57	0.00223484	0.00280353	0.00274004	0.00358081	0.00368637	0.00473399	0.00560093	0.00187332	-0.00627788	-0.00564885	-0.00197289	-0.000860029	-0.0022006	-0.000901151	-0.0029215	-0.00151386	-0.00189394	-0.00348435
58	0.00237551	0.00268255	0.00257715	0.00316064	0.0032415	0.00408943	0.00514487	0.00173193	-0.00577385	-0.00521527	-0.00186526	-0.000866122	-0.00209793	-0.00081607	-0.00271785	-0.00139647	-0.00174957	-0.00324759
59	0.0033849	0.00306624	0.00279986	0.00274225	0.00271329	0.00303139	0.00452029	0.00146467	-0.00523347	-0.00473846	-0.00181023	-0.00101364	-0.00206282	-0.000729086	-0.00247972	-0.00128093	-0.00156679	-0.00297392
60	0.00333598	0.00331376	0.00308909	0.00317866	0.00313674	0.00333399	0.00405	0.00136106	-0.00425621	-0.00387929	-0.00151664	-0.000917242	-0.0017014	-0.000760185	-0.00204718	-0.00120993	-0.00133511	-0.00243685
61	0.00276331	0.00282939	0.00280519	0.00314533	0.00337142	0.00390363	0.0049489	0.0026797	-0.00244464	-0.00272617	-0.00114713	-0.000637716	-0.0014482	-0.000489638	-0.0017806	-0.000978304	-0.00112647	-0.00217017
62	0.00212204	0.00225259	0.00236738	0.0029277	0.00329073	0.00421352	0.00571031	0.00356406	-0.00173652	-0.00232636	-0.000828332	-0.00019626	-0.00121305	-7.57319e-05	-0.0016406	-0.000609003	-0.000931013	-0.00206993
63	0.00172562	0.00165399	0.00189586	0.0024159	0.00304343	0.0040421	0.00602297	0.00443229	-2.99652e-06	-0.00120206	-0.000711555	-0.000310575	-0.00120665	-7.48232e-05	-0.00149323	-0.000639427	-0.000877207	-0.00190569
64	0.00172183	0.00125866	0.00157851	0.00193277	0.00279473	0.00388309	0.00677288	0.00547455	0.00120773	-0.00054666	-0.00070251	-0.000413536	-0.0013514	1.67088e-05	-0.00154054	-0.000641019	-0.000893609	-0.00199865
SVD-reconstructed thermogram for component 1+2
	peak1	peak2	peak3	peak4	peak5	peak6	peak7	peak8	peak9	peak10	peak11	peak12	peak13	peak14	peak15	peak16	peak17	peak18
1	-3.3068e-17	-3.88677e-17	-4.22431e-17	-4.90538e-17	-5.29812e-17	-5.73488e-17	-5.68276e-17	-5.75645e-17	-5.51782e-17	-3.34924e-17	-1.60522e-17	-1.40758e-17	-1.22306e-17	-1.28687e-17	-1.15125e-17	-1.08924e-17	-1.09415e-17	-1.10494e-17
2	0.000351211	0.000294403	0.000233823	0.000133255	5.62547e-05	-6.33314e-05	-0.000117035	-0.000215792	-0.000325139	-0.0002034	-4.53832e-05	-3.35414e-05	-2.57824e-05	-1.71308e-05	-2.05107e-05	-1.06342e-05	-5.73594e-06	-2.0889e-05
3	-0.000390363	-0.0003868	-0.000367987	-0.000343206	-0.000317355	-0.00026795	-0.000232495	-0.000176358	-9.70887e-05	-5.5254e-05	-5.81766e-05	-5.48179e-05	-4.96773e-05	-5.83503e-05	-4.90466e-05	-5.17406e-05	-5.49826e-05	-4.63413e-05
4	-0.006646	-0.00688763	-0.00681352	-0.00683305	-0.00669599	-0.0062786	-0.00579796	-0.00511433	-0.00397921	-0.00236815	-0.00154159	-0.00140058	-0.00124322	-0.0013861	-0.00119956	-0.00120339	-0.00124741	-0.0011419
5	-0.0283285	-0.028806	-0.0280402	-0.0273167	-0.0261786	-0.0236251	-0.0213516	-0.0179403	-0.0127099	-0.00748546	-0.0055638	-0.00511595	-0.00457285	-0.00519059	-0.00444689	-0.00454006	-0.00474812	-0.00422234
6	-0.0667303	-0.0673964	-0.0652189	-0.062845	-0.0597043	-0.0530463	-0.0475044	-0.0390559	-0.0264099	-0.0154669	-0.0122698	-0.0113421	-0.0101687	-0.0116311	-0.00992198	-0.0102052	-0.0107123	-0.00941061
7	-0.118582	-0.119682	-0.115744	-0.111403	-0.105738	-0.093789	-0.0839067	-0.0688181	-0.0462862	-0.0270894	-0.0216511	-0.0200257	-0.0179599	-0.02056	-0.0175306	-0.0180456	-0.0189497	-0.0166251
8	-0.176101	-0.177738	-0.171894	-0.165453	-0.157044	-0.139305	-0.124631	-0.102227	-0.0687687	-0.0402483	-0.0321604	-0.0297455	-0.0266768	-0.030538	-0.0260388	-0.026803	-0.0281456	-0.0246939
9	-0.222394	-0.22466	-0.217441	-0.209597	-0.199176	-0.177051	-0.1586	-0.130486	-0.0883729	-0.0517653	-0.0409763	-0.0378715	-0.0339503	-0.0388234	-0.033123	-0.0340605	-0.0357487	-0.031417
10	-0.244685	-0.248033	-0.240785	-0.233402	-0.222792	-0.199647	-0.179694	-0.14953	-0.103802	-0.0609863	-0.0466403	-0.0429876	-0.0384761	-0.0438241	-0.0374728	-0.0383855	-0.0402113	-0.035563
11	-0.241764	-0.246683	-0.240835	-0.235894	-0.227028	-0.206419	-0.18736	-0.159008	-0.114969	-0.067871	-0.0490227	-0.0449665	-0.0401364	-0.045395	-0.0389695	-0.0396471	-0.0413916	-0.0370207
12	-0.216381	-0.223035	-0.219635	-0.218501	-0.212823	-0.197534	-0.181392	-0.158043	-0.120226	-0.0713775	-0.0479808	-0.0437261	-0.0388829	-0.0435538	-0.0375932	-0.0378867	-0.0393647	-0.0357627
13	-0.176615	-0.185046	-0.184712	-0.188165	-0.186537	-0.178261	-0.166306	-0.149947	-0.121207	-0.0724196	-0.0446301	-0.0403258	-0.0356798	-0.0394449	-0.0343005	-0.0341231	-0.0352187	-0.0326914
14	-0.135065	-0.144993	-0.147573	-0.155297	-0.157542	-0.156092	-0.148365	-0.138988	-0.119479	-0.0718196	-0.0404768	-0.0362198	-0.0318627	-0.0346869	-0.0304287	-0.029809	-0.0305182	-0.0290646
15	-0.0971127	-0.108001	-0.11291	-0.123939	-0.129313	-0.133528	-0.129498	-0.126131	-0.114764	-0.0693466	-0.0359399	-0.0318393	-0.0278401	-0.0298113	-0.0264005	-0.0254336	-0.0258049	-0.0252759
16	-0.0631052	-0.074525	-0.0812529	-0.0947639	-0.102612	-0.11144	-0.110588	-0.112311	-0.108007	-0.0655767	-0.0312747	-0.0274054	-0.0238029	-0.0250151	-0.0223942	-0.0211619	-0.0212425	-0.0214968
17	-0.0347041	-0.0461135	-0.0539905	-0.0689106	-0.0783687	-0.0904134	-0.0920316	-0.0975961	-0.0988678	-0.0602832	-0.0265503	-0.0230002	-0.019834	-0.0204195	-0.0185006	-0.0171098	-0.0169645	-0.0178104
18	-0.0125607	-0.0237025	-0.0322642	-0.0479041	-0.0583578	-0.0725466	-0.0759849	-0.084311	-0.089746	-0.054931	-0.022394	-0.0191646	-0.0163985	-0.0164994	-0.015152	-0.0136737	-0.0133619	-0.0146333
19	0.00460497	-0.00637374	-0.0155024	-0.031765	-0.0430349	-0.0589479	-0.0638153	-0.074322	-0.083016	-0.0509914	-0.0192528	-0.0162597	-0.0137936	-0.0135182	-0.0126097	-0.0110573	-0.0106148	-0.0122222
20	0.0173225	0.00647346	-0.00306794	-0.0197791	-0.0316448	-0.048823	-0.0547454	-0.0668598	-0.077962	-0.0480309	-0.0169094	-0.014094	-0.0118521	-0.011298	-0.0107155	-0.00910951	-0.00857046	-0.0104255
21	0.0261129	0.0155363	0.00585849	-0.0108956	-0.0229898	-0.0407861	-0.0473633	-0.0604244	-0.0730613	-0.0451211	-0.0149563	-0.0123143	-0.0102697	-0.00952588	-0.00918569	-0.00756809	-0.00696907	-0.00897018
22	0.0319858	0.0216234	0.0118807	-0.00485513	-0.0170698	-0.0352339	-0.0422357	-0.0559002	-0.0695397	-0.0430252	-0.0135928	-0.0110756	-0.00917017	-0.00830013	-0.00812485	-0.00650396	-0.00586606	-0.00796031
23	0.0363443	0.0263559	0.01674	0.000331718	-0.0117568	-0.0298926	-0.0371219	-0.0510408	-0.0652719	-0.0404546	-0.012189	-0.00982394	-0.00807153	-0.0071112	-0.00707831	-0.00548487	-0.00482607	-0.00695985
24	0.0402745	0.0308191	0.0214772	0.00565014	-0.00612827	-0.0239641	-0.0313189	-0.0452909	-0.0599165	-0.0372119	-0.010566	-0.00839258	-0.00682336	-0.00578472	-0.00589847	-0.004357	-0.00368659	-0.00582907
25	0.0438579	0.035017	0.0260295	0.0109202	-0.000446622	-0.0178286	-0.0252456	-0.0391502	-0.0540443	-0.0336483	-0.00885194	-0.00688881	-0.00551632	-0.0044083	-0.00466773	-0.00319152	-0.00251528	-0.00464798
26	0.04608	0.0378792	0.0293224	0.0150362	0.00418427	-0.0125534	-0.0199035	-0.0335334	-0.0484102	-0.0302157	-0.00731691	-0.00555601	-0.00436533	-0.0032184	-0.00359226	-0.00219253	-0.00152224	-0.00361324
27	0.047601	0.0399934	0.0318576	0.0183613	0.00801733	-0.00806187	-0.0153032	-0.0286053	-0.0433604	-0.0271338	-0.00598348	-0.00440399	-0.0033736	-0.00220248	-0.00266912	-0.00134329	-0.000682807	-0.00272391
28	0.048215	0.0410602	0.0332682	0.0204023	0.0104772	-0.0050372	-0.0121478	-0.0251257	-0.0396802	-0.0248824	-0.00505626	-0.00360916	-0.00269276	-0.00151525	-0.0020392	-0.000772871	-0.000124233	-0.00211584
29	0.0470258	0.0403508	0.0329981	0.0208926	0.0115165	-0.00318992	-0.0100017	-0.0223863	-0.0363666	-0.022836	-0.00437839	-0.00305112	-0.00222742	-0.00108376	-0.00162304	-0.000430121	0.000191302	-0.00170941
30	0.0448567	0.0386347	0.0317392	0.0204038	0.0116056	-0.00221917	-0.00865781	-0.0203406	-0.0335732	-0.0210978	-0.00391203	-0.0026862	-0.00193399	-0.000845381	-0.00137329	-0.000255559	0.00033184	-0.00146124
31	0.0425167	0.0367077	0.0302439	0.019629	0.0113784	-0.00160119	-0.00766796	-0.0186617	-0.0311413	-0.0195796	-0.00354672	-0.00240936	-0.00171683	-0.000686404	-0.001195	-0.000147881	0.000405606	-0.00128176
32	0.0396173	0.0341691	0.0281173	0.0181746	0.0104512	-0.0016929	-0.00736034	-0.0176362	-0.0292898	-0.0184115	-0.00336935	-0.00229974	-0.00164626	-0.000685549	-0.00115617	-0.000175537	0.000341513	-0.00123566
33	0.0364605	0.0314381	0.0258617	0.0166992	0.00958288	-0.00160518	-0.00682441	-0.016289	-0.0270199	-0.0169836	-0.00311602	-0.00212933	-0.00152601	-0.000641714	-0.00107406	-0.000170413	0.000305744	-0.0011469
34	0.0331161	0.0285735	0.0235242	0.01523	0.00878561	-0.00134941	-0.00608212	-0.0146613	-0.0243943	-0.0153355	-0.00279535	-0.00190447	-0.0013609	-0.000558027	-0.000952497	-0.000134393	0.000297381	-0.00101938
35	0.0305934	0.0264883	0.0218983	0.0143696	0.00850792	-0.000726701	-0.00506164	-0.0129049	-0.0218315	-0.013735	-0.0024155	-0.00161787	-0.00113686	-0.000396594	-0.000769538	-2.64847e-05	0.000369014	-0.000834839
36	0.0281865	0.0244653	0.0202859	0.0134384	0.00809889	-0.000323897	-0.00429303	-0.0114644	-0.0196456	-0.012367	-0.0021145	-0.0013965	-0.000967397	-0.000286334	-0.000635604	4.05287e-05	0.000402662	-0.000698101
37	0.0264059	0.0230657	0.0192692	0.0130674	0.00821149	0.000525355	-0.00313367	-0.00972068	-0.0172815	-0.0108966	-0.00171486	-0.00108268	-0.000714401	-7.86713e-05	-0.000419465	0.000193664	0.000527526	-0.000483612
38	0.0243397	0.021369	0.0179576	0.0123989	0.00803133	0.00109812	-0.00223063	-0.00820493	-0.0150974	-0.00953358	-0.0013836	-0.000830866	-0.000516376	6.79001e-05	-0.000256293	0.000293833	0.000597575	-0.000319565
39	0.0225273	0.0199208	0.0168799	0.011944	0.0080451	0.00182867	-0.00119402	-0.00659469	-0.0128725	-0.00814824	-0.00101979	-0.00054788	-0.000289855	0.00024865	-6.47203e-05	0.000424553	0.00070039	-0.000128767
40	0.019764	0.0175613	0.0149619	0.0107541	0.00741774	0.00208165	-0.000536079	-0.00519864	-0.0106468	-0.00675189	-0.000741475	-0.000350754	-0.000143796	0.000327323	4.45669e-05	0.000462139	0.000701035	-1.4847e-05
41	0.0179658	0.0160891	0.0138284	0.010187	0.00728003	0.00260548	0.000277017	-0.00384827	-0.0087116	-0.00554453	-0.000445042	-0.000124696	3.44162e-05	0.000460683	0.00019196	0.000554078	0.000766595	0.000133135
42	0.0156633	0.0141615	0.0123	0.00932138	0.00692171	0.0030346	0.00105921	-0.00241643	-0.00656114	-0.00419947	-0.000143043	9.89896e-05	0.000206667	0.000576177	0.000329383	0.00062641	0.000806724	0.000272945
43	0.0141347	0.0128261	0.0111843	0.00856447	0.00644575	0.00300336	0.00123973	-0.00185475	-0.00556189	-0.00356938	-4.40402e-05	0.000161438	0.00024783	0.000580542	0.00035349	0.000615045	0.000776038	0.00030077
44	0.0129492	0.0117997	0.0103358	0.00800785	0.00611635	0.0030319	0.00143628	-0.0013542	-0.00471538	-0.00303682	4.96853e-05	0.000224236	0.000291973	0.000595997	0.000383391	0.000616143	0.000761807	0.000333199
45	0.0121502	0.0110816	0.0097161	0.00754629	0.00578145	0.00290124	0.00140811	-0.00120125	-0.004348	-0.00280254	6.47289e-05	0.000225755	0.000287018	0.000572127	0.000371713	0.000588723	0.000725033	0.000324238
46	0.0110525	0.0100514	0.00878557	0.0067694	0.0051349	0.00247421	0.00110416	-0.00129558	-0.00417863	-0.00268646	5.93858e-06	0.000160468	0.000222906	0.000482714	0.000303112	0.000504553	0.00062962	0.000261039
47	0.0105693	0.00953364	0.00825944	0.00621712	0.00457561	0.00192153	0.000579546	-0.00178574	-0.00459826	-0.0029386	-0.000137021	3.24567e-05	0.000110247	0.000359936	0.000195473	0.000398989	0.000521482	0.000158242
48	0.0101462	0.00917121	0.0079636	0.00603097	0.00447435	0.00195333	0.000672846	-0.00158054	-0.00426691	-0.0027306	-9.66379e-05	6.07487e-05	0.000131003	0.000370395	0.000210733	0.000403442	0.000520325	0.000174258
49	0.009538	0.00856885	0.00739081	0.00549726	0.00398124	0.00153765	0.000312537	-0.00185309	-0.00441573	-0.00281518	-0.000186701	-2.41696e-05	5.40207e-05	0.000279894	0.000134698	0.000323165	0.000434985	0.000102426
50	0.00963335	0.00870396	0.00755442	0.00571415	0.00423255	0.00183384	0.0006166	-0.00152617	-0.00407934	-0.00260982	-9.84137e-05	5.20303e-05	0.000119578	0.000346927	0.000195675	0.000379151	0.000490261	0.000161184
51	0.00922903	0.00836558	0.00728622	0.00556252	0.00417011	0.00190984	0.000754643	-0.00127394	-0.00370085	-0.00237309	-4.51762e-05	9.14844e-05	0.000149974	0.000367354	0.000219943	0.000391973	0.000497424	0.000185866
52	0.00868969	0.00790197	0.00690627	0.00532021	0.00403451	0.00194175	0.000864345	-0.00102294	-0.00329009	-0.00211507	3.53923e-06	0.000125206	0.000174438	0.000378715	0.000237565	0.000396028	0.000494382	0.000204511
53	0.00792704	0.00721708	0.00631579	0.00488153	0.00371731	0.00182031	0.000840969	-0.000872921	-0.00293498	-0.00188872	1.8951e-05	0.000127548	0.000170467	0.000356679	0.000227115	0.000370472	0.000459875	0.000196631
54	0.00708779	0.00648522	0.00570559	0.00447023	0.00346157	0.00181058	0.000948031	-0.000555402	-0.00237628	-0.00153661	7.56902e-05	0.000163855	0.000194786	0.000360773	0.000241926	0.000365625	0.000444372	0.000213433
55	0.00598825	0.00545485	0.00477637	0.00369716	0.00282061	0.00139167	0.000653039	-0.000639042	-0.00219469	-0.00141301	1.96347e-05	0.000100862	0.00013261	0.000273233	0.000175085	0.000282974	0.000350403	0.000151945
56	0.00537855	0.00486545	0.00422836	0.00320937	0.00238798	0.00105686	0.000379601	-0.000811534	-0.00223292	-0.00142971	-4.43607e-05	3.80259e-05	7.43978e-05	0.000201241	0.000116252	0.000217884	0.000279705	9.67722e-05
57	0.00468334	0.00424791	0.00370241	0.00283171	0.00212787	0.000984715	0.000399616	-0.000627341	-0.00185695	-0.00119131	-1.79322e-05	5.06579e-05	7.9706e-05	0.000189974	0.000114914	0.000201831	0.000255242	9.75165e-05
58	0.00439586	0.00397464	0.00345243	0.00261689	0.0019437	0.000853167	0.00029889	-0.000676299	-0.00183931	-0.00117731	-3.96579e-05	2.81937e-05	5.83514e-05	0.000162049	9.27623e-05	0.000176085	0.00022668	7.69127e-05
59	0.00457308	0.00410424	0.00353602	0.00262204	0.00189099	0.000713535	0.000124445	-0.000917644	-0.00214929	-0.00136948	-9.71258e-05	-1.80412e-05	2.04123e-05	0.000128776	5.95487e-05	0.000150491	0.000204259	4.42354e-05
60	0.00461395	0.0042068	0.00368716	0.00286122	0.00218969	0.00109406	0.000526505	-0.000465593	-0.0016615	-0.00107061	2.21199e-05	8.36424e-05	0.000107218	0.000215507	0.000139528	0.000222123	0.000273935	0.000121551
61	0.00382685	0.00366477	0.0033768	0.00294821	0.0025673	0.00190475	0.00150546	0.000840681	-2.6625e-05	-5.87049e-05	0.000338522	0.000340852	0.000319832	0.000406868	0.000327499	0.000371587	0.000408069	0.000305854
62	0.00314299	0.00313574	0.00300173	0.00283352	0.00264688	0.00227915	0.00200242	0.00156974	0.000946717	0.000546129	0.000507499	0.000474511	0.000428168	0.000497658	0.000420753	0.000439463	0.000464773	0.000398149
63	0.00220009	0.00238069	0.00243809	0.00259148	0.00264699	0.00264985	0.00253167	0.00239592	0.00209153	0.00125905	0.00069376	0.000619182	0.000543845	0.000589549	0.000518429	0.00050571	0.000516563	0.000495485
64	0.00158598	0.00190948	0.0021083	0.00250116	0.00273498	0.00300802	0.00300147	0.00307763	0.00299535	0.00182045	0.00085255	0.000745184	0.000646214	0.000676101	0.000606833	0.000570787	0.000571465	0.00058288
SVD-reconstructed thermogram for component 1
	peak1	peak2	peak3	peak4	peak5	peak6	peak7	peak8	peak9	peak10	peak11	peak12	peak13	peak14	peak15	peak16	peak17	peak18
1	-3.67136e-17	-3.80811e-17	-3.76982e-17	-3.78537e-17	-3.71293e-17	-3.48693e-17	-3.22274e-17	-2.84803e-17	-2.22328e-17	-1.32361e-17	-8.57547e-18	-7.78749e-18	-6.91067e-18	-7.69942e-18	-6.66589e-18	-6.68255e-18	-6.92452e-18	-6.34616e-18
2	3.82945e-05	3.97208e-05	3.93214e-05	3.94837e-05	3.87281e-05	3.63707e-05	3.36151e-05	2.97066e-05	2.31902e-05	1.3806e-05	8.94472e-06	8.1228e-06	7.20824e-06	8.03094e-06	6.95291e-06	6.97029e-06	7.22268e-06	6.61941e-06
3	-0.000219494	-0.00022767	-0.000225381	-0.000226311	-0.00022198	-0.000208468	-0.000192674	-0.000170271	-0.00013292	-7.91327e-05	-5.12689e-05	-4.65579e-05	-4.13158e-05	-4.60314e-05	-3.98524e-05	-3.9952e-05	-4.13986e-05	-3.79408e-05
4	-0.00463466	-0.00480728	-0.00475895	-0.00477859	-0.00468714	-0.00440184	-0.00406834	-0.0035953	-0.00280664	-0.0016709	-0.00108255	-0.000983079	-0.000872391	-0.000971961	-0.00084149	-0.000843593	-0.000874139	-0.000801128
5	-0.0181145	-0.0187892	-0.0186003	-0.0186771	-0.0183197	-0.0172046	-0.0159011	-0.0140522	-0.0109697	-0.0065307	-0.00423115	-0.00384236	-0.00340973	-0.0037989	-0.00328896	-0.00329718	-0.00341657	-0.0031312
6	-0.0413083	-0.0428469	-0.0424161	-0.0425911	-0.0417761	-0.0392332	-0.0362607	-0.0320446	-0.0250153	-0.0148926	-0.00964869	-0.00876209	-0.00777554	-0.008663	-0.00750012	-0.00751887	-0.00779112	-0.00714038
7	-0.0731574	-0.0758822	-0.0751193	-0.0754292	-0.0739857	-0.0694823	-0.064218	-0.0567513	-0.0443023	-0.0263749	-0.0170879	-0.0155177	-0.0137706	-0.0153422	-0.0132828	-0.013316	-0.0137981	-0.0126457
8	-0.108655	-0.112702	-0.111569	-0.112029	-0.109885	-0.103197	-0.0953779	-0.0842881	-0.0657986	-0.0391725	-0.0253793	-0.0230472	-0.0204523	-0.0227866	-0.0197278	-0.0197771	-0.0204933	-0.0187816
9	-0.137807	-0.142939	-0.141502	-0.142086	-0.139367	-0.130884	-0.120968	-0.106903	-0.0834523	-0.0496824	-0.0321886	-0.0292308	-0.0259396	-0.0289002	-0.0250208	-0.0250833	-0.0259916	-0.0238207
10	-0.154156	-0.159897	-0.15829	-0.158943	-0.155901	-0.146412	-0.135319	-0.119585	-0.0933527	-0.0555765	-0.0360073	-0.0326986	-0.029017	-0.0323288	-0.0279892	-0.0280591	-0.0290751	-0.0266467
11	-0.157103	-0.162954	-0.161316	-0.161981	-0.158882	-0.149211	-0.137906	-0.121871	-0.0951374	-0.056639	-0.0366956	-0.0333237	-0.0295717	-0.0329469	-0.0285243	-0.0285955	-0.029631	-0.0271561
12	-0.147295	-0.152781	-0.151245	-0.151869	-0.148963	-0.139896	-0.129297	-0.114263	-0.0891982	-0.0531032	-0.0344048	-0.0312434	-0.0277256	-0.0308901	-0.0267435	-0.0268104	-0.0277812	-0.0254608
13	-0.129131	-0.133941	-0.132594	-0.133141	-0.130593	-0.122644	-0.113352	-0.100172	-0.0781985	-0.0465547	-0.0301621	-0.0273906	-0.0243066	-0.0270808	-0.0234456	-0.0235042	-0.0243553	-0.022321
14	-0.10909	-0.113153	-0.112015	-0.112477	-0.110325	-0.103609	-0.0957595	-0.0846253	-0.0660619	-0.0393292	-0.0254808	-0.0231395	-0.0205341	-0.0228778	-0.0198068	-0.0198563	-0.0205753	-0.0188567
15	-0.0895728	-0.0929089	-0.0919749	-0.0923544	-0.090587	-0.085073	-0.0786275	-0.0694853	-0.054243	-0.032293	-0.0209222	-0.0189997	-0.0168604	-0.0187848	-0.0162632	-0.0163039	-0.0168942	-0.0154832
16	-0.0711073	-0.0737557	-0.0730142	-0.0733155	-0.0719124	-0.0675352	-0.0624184	-0.0551609	-0.0430608	-0.0256358	-0.0166091	-0.0150829	-0.0133847	-0.0149123	-0.0129106	-0.0129428	-0.0134115	-0.0122913
17	-0.054337	-0.0563608	-0.0557942	-0.0560244	-0.0549522	-0.0516074	-0.0476973	-0.0421515	-0.0329051	-0.0195897	-0.0126919	-0.0115257	-0.0102279	-0.0113953	-0.00986566	-0.00989032	-0.0102484	-0.00939245
18	-0.0404913	-0.0419994	-0.0415772	-0.0417487	-0.0409498	-0.0384572	-0.0355435	-0.0314108	-0.0245205	-0.014598	-0.00945785	-0.00858878	-0.00762175	-0.00849165	-0.00735178	-0.00737015	-0.00763702	-0.00699915
19	-0.0298897	-0.031003	-0.0306913	-0.0308179	-0.0302281	-0.0283882	-0.0262374	-0.0231867	-0.0181005	-0.0107759	-0.00698156	-0.00634004	-0.0056262	-0.00626834	-0.00542691	-0.00544047	-0.00563747	-0.0051666
20	-0.0220091	-0.0228288	-0.0225993	-0.0226926	-0.0222583	-0.0209035	-0.0193197	-0.0170734	-0.0133281	-0.00793477	-0.00514083	-0.00466844	-0.00414281	-0.00461565	-0.00399607	-0.00400605	-0.00415111	-0.00380439
21	-0.0160189	-0.0166156	-0.0164485	-0.0165164	-0.0162003	-0.0152142	-0.0140615	-0.0124266	-0.00970066	-0.00577518	-0.00374166	-0.00339784	-0.00301527	-0.00335942	-0.00290847	-0.00291574	-0.00302131	-0.00276896
22	-0.0119214	-0.0123654	-0.0122411	-0.0122916	-0.0120563	-0.0113225	-0.0104646	-0.0092479	-0.00721928	-0.00429792	-0.00278456	-0.00252869	-0.00224398	-0.00250009	-0.00216449	-0.0021699	-0.00224848	-0.00206067
23	-0.00824195	-0.00854893	-0.00846298	-0.0084979	-0.00833527	-0.00782792	-0.00723484	-0.00639363	-0.00499112	-0.00297141	-0.00192513	-0.00174824	-0.0015514	-0.00172847	-0.00149644	-0.00150018	-0.00155451	-0.00142467
24	-0.00434255	-0.00450429	-0.004459	-0.0044774	-0.00439172	-0.0041244	-0.00381191	-0.0033687	-0.00262974	-0.00156559	-0.00101432	-0.000921116	-0.000817405	-0.000910699	-0.000788452	-0.000790422	-0.000819043	-0.000750633
25	-0.000405495	-0.000420598	-0.00041637	-0.000418088	-0.000410087	-0.000385125	-0.000355946	-0.00031456	-0.000245558	-0.00014619	-9.47145e-05	-8.60114e-05	-7.63271e-05	-8.50386e-05	-7.36235e-05	-7.38075e-05	-7.648e-05	-7.00921e-05
26	0.00280496	0.00290943	0.00288018	0.00289206	0.00283672	0.00266405	0.00246221	0.00217592	0.00169861	0.00101125	0.000655175	0.000594972	0.000527983	0.000588243	0.000509281	0.000510553	0.00052904	0.000484853
27	0.005463	0.00566647	0.00560951	0.00563265	0.00552486	0.00518857	0.00479546	0.00423788	0.00330826	0.00196953	0.00127603	0.00115878	0.00102831	0.00114568	0.000991887	0.000994365	0.00103037	0.00094431
28	0.00716957	0.00743661	0.00736184	0.00739222	0.00725075	0.00680941	0.00629349	0.00556174	0.00434171	0.00258479	0.00167465	0.00152077	0.00134954	0.00150357	0.00130174	0.00130499	0.00135224	0.0012393
29	0.00789376	0.00818777	0.00810545	0.0081389	0.00798314	0.00749722	0.00692919	0.00612352	0.00478026	0.00284588	0.0018438	0.00167438	0.00148586	0.00165544	0.00143323	0.00143681	0.00148883	0.00136448
30	0.00796037	0.00825686	0.00817384	0.00820757	0.0080505	0.00756048	0.00698766	0.00617519	0.0048206	0.00286989	0.00185936	0.00168851	0.00149839	0.00166941	0.00144532	0.00144893	0.0015014	0.00137599
31	0.00780773	0.00809853	0.00801711	0.00805019	0.00789614	0.00741551	0.00685367	0.00605678	0.00472816	0.00281486	0.00182371	0.00165613	0.00146966	0.0016374	0.00141761	0.00142115	0.00147261	0.00134961
32	0.00717023	0.00743729	0.00736252	0.0073929	0.00725142	0.00681003	0.00629407	0.00556225	0.00434211	0.00258503	0.0016748	0.00152091	0.00134967	0.00150371	0.00130186	0.00130511	0.00135237	0.00123941
33	0.00657421	0.00681907	0.00675052	0.00677837	0.00664865	0.00624395	0.00577088	0.00509989	0.00398118	0.00237015	0.00153559	0.00139448	0.00123748	0.00137871	0.00119364	0.00119663	0.00123995	0.00113639
34	0.00602793	0.00625245	0.00618959	0.00621512	0.00609618	0.00572512	0.00529136	0.00467612	0.00365036	0.0021732	0.00140799	0.00127861	0.00113465	0.00126415	0.00109446	0.00109719	0.00113692	0.00104196
35	0.00584062	0.00605816	0.00599725	0.006022	0.00590675	0.00554722	0.00512693	0.00453082	0.00353693	0.00210567	0.00136424	0.00123888	0.00109939	0.00122487	0.00106045	0.0010631	0.00110159	0.00100958
36	0.00556186	0.00576901	0.00571101	0.00573458	0.00562483	0.00528246	0.00488223	0.00431457	0.00336812	0.00200517	0.00129912	0.00117975	0.00104692	0.00116641	0.00100984	0.00101236	0.00104902	0.000961398
37	0.00564391	0.00585412	0.00579527	0.00581918	0.00570782	0.00536039	0.00495426	0.00437822	0.00341781	0.00203476	0.00131829	0.00119715	0.00106236	0.00118362	0.00102473	0.00102729	0.00106449	0.000975582
38	0.00552332	0.00572904	0.00567144	0.00569484	0.00558586	0.00524585	0.0048484	0.00428467	0.00334478	0.00199128	0.00129012	0.00117158	0.00103966	0.00115833	0.00100284	0.00100534	0.00104175	0.000954737
39	0.00553682	0.00574304	0.0056853	0.00570876	0.00559951	0.00525868	0.00486025	0.00429514	0.00335296	0.00199615	0.00129328	0.00117444	0.00104221	0.00116116	0.00100529	0.0010078	0.00104429	0.00095707
40	0.00510725	0.00529747	0.00524421	0.00526585	0.00516508	0.00485069	0.00448318	0.00396191	0.00309282	0.00184128	0.00119294	0.00108332	0.000961347	0.00107107	0.000927295	0.000929612	0.000963273	0.000882817
41	0.00501555	0.00520235	0.00515005	0.0051713	0.00507234	0.00476359	0.00440268	0.00389077	0.00303729	0.00180822	0.00117152	0.00106387	0.000944085	0.00105184	0.000910644	0.00091292	0.000945977	0.000866965
42	0.00477177	0.0049495	0.00489974	0.00491995	0.0048258	0.00453206	0.00418869	0.00370166	0.00288966	0.00172033	0.00111458	0.00101216	0.000898199	0.00100071	0.000866383	0.000868548	0.000899998	0.000824827
43	0.00444463	0.00461017	0.00456382	0.00458265	0.00449495	0.00422135	0.00390152	0.00344789	0.00269155	0.00160239	0.00103816	0.00094277	0.000836621	0.000932108	0.000806986	0.000809003	0.000838297	0.000768279
44	0.0042185	0.00437562	0.00433163	0.0043495	0.00426626	0.00400658	0.00370302	0.00327247	0.00255462	0.00152086	0.000985346	0.000894804	0.000794056	0.000884684	0.000765929	0.000767843	0.000795646	0.000729191
45	0.00398771	0.00413624	0.00409465	0.00411155	0.00403287	0.00378739	0.00350044	0.00309344	0.00241486	0.00143766	0.00093144	0.000845851	0.000750615	0.000836285	0.000724027	0.000725836	0.000752118	0.000689299
46	0.00354119	0.00367308	0.00363615	0.00365116	0.00358128	0.0033633	0.00310848	0.00274705	0.00214445	0.00127668	0.000827141	0.000751137	0.000666564	0.000742642	0.000642954	0.00064456	0.0006679	0.000612114
47	0.00315392	0.00327139	0.0032385	0.00325186	0.00318963	0.00299548	0.00276853	0.00244662	0.00190993	0.00113706	0.000736683	0.000668991	0.000593667	0.000661425	0.000572639	0.00057407	0.000594857	0.000545172
48	0.00308453	0.00319942	0.00316725	0.00318032	0.00311946	0.00292958	0.00270762	0.0023928	0.00186791	0.00111204	0.000720477	0.000654273	0.000580607	0.000646874	0.000560041	0.000561441	0.00058177	0.000533179
49	0.00274348	0.00284567	0.00281706	0.00282868	0.00277455	0.00260566	0.00240825	0.00212824	0.00166138	0.000989087	0.000640816	0.000581932	0.000516411	0.000575351	0.000498119	0.000499364	0.000517445	0.000474227
50	0.00291776	0.00302644	0.00299601	0.00300837	0.0029508	0.00277119	0.00256123	0.00226343	0.00176692	0.00105192	0.000681523	0.000618899	0.000549216	0.0006119	0.000529762	0.000531086	0.000550316	0.000504352
51	0.00287529	0.00298238	0.0029524	0.00296458	0.00290785	0.00273085	0.00252395	0.00223048	0.0017412	0.00103661	0.000671603	0.00060989	0.000541221	0.000602993	0.00052205	0.000523355	0.000542306	0.00049701
52	0.00278231	0.00288594	0.00285693	0.00286872	0.00281382	0.00264254	0.00244233	0.00215836	0.0016849	0.00100309	0.000649886	0.000590169	0.00052372	0.000583494	0.000505169	0.000506432	0.000524769	0.000480938
53	0.00256374	0.00265922	0.00263249	0.00264335	0.00259277	0.00243495	0.00225046	0.0019888	0.00155253	0.000924285	0.000598831	0.000543805	0.000482577	0.000537655	0.000465483	0.000466647	0.000483544	0.000443156
54	0.002388	0.00247694	0.00245204	0.00246216	0.00241504	0.00226804	0.0020962	0.00185247	0.00144611	0.000860928	0.000557783	0.000506529	0.000449498	0.000500801	0.000433576	0.000434659	0.000450398	0.000412779
55	0.00194536	0.00201782	0.00199753	0.00200577	0.00196739	0.00184764	0.00170765	0.0015091	0.00117806	0.000701347	0.000454393	0.000412639	0.000366179	0.000407973	0.000353209	0.000354091	0.000366913	0.000336267
56	0.00164631	0.00170762	0.00169046	0.00169743	0.00166495	0.0015636	0.00144514	0.00127711	0.000996961	0.00059353	0.00038454	0.000349205	0.000309887	0.000345256	0.00029891	0.000299657	0.000310508	0.000284573
57	0.00146722	0.00152187	0.00150657	0.00151278	0.00148383	0.00139351	0.00128794	0.00113818	0.000888511	0.000528966	0.00034271	0.000311218	0.000276178	0.000307699	0.000266395	0.000267061	0.000276731	0.000253617
58	0.00133998	0.00138988	0.00137591	0.00138159	0.00135515	0.00127266	0.00117624	0.00103948	0.000811455	0.000483091	0.000312988	0.000284228	0.000252226	0.000281014	0.000243292	0.0002439	0.000252731	0.000231622
59	0.00130299	0.00135152	0.00133794	0.00134346	0.00131775	0.00123754	0.00114377	0.00101079	0.000789059	0.000469758	0.00030435	0.000276383	0.000245265	0.000273258	0.000236577	0.000237168	0.000245756	0.00022523
60	0.00151029	0.00156654	0.00155079	0.00155719	0.00152739	0.00143442	0.00132574	0.0011716	0.000914595	0.000544494	0.00035277	0.000320355	0.000284285	0.000316732	0.000274215	0.000274901	0.000284855	0.000261062
61	0.00177419	0.00184027	0.00182177	0.00182928	0.00179428	0.00168506	0.00155739	0.00137631	0.0010744	0.000639634	0.00041441	0.000376331	0.000333959	0.000372075	0.000322129	0.000322934	0.000334628	0.000306678
62	0.00183093	0.00189912	0.00188003	0.00188778	0.00185166	0.00173895	0.0016072	0.00142033	0.00110876	0.00066009	0.000427663	0.000388366	0.000344639	0.000383974	0.000332431	0.000333262	0.000345329	0.000316486
63	0.00183305	0.00190133	0.00188221	0.00188998	0.00185381	0.00174097	0.00160907	0.00142198	0.00111005	0.000660857	0.00042816	0.000388817	0.000345039	0.00038442	0.000332817	0.000333649	0.00034573	0.000316854
64	0.00189549	0.00196608	0.00194632	0.00195435	0.00191695	0.00180027	0.00166387	0.00147041	0.00114786	0.000683365	0.000442743	0.00040206	0.000356791	0.000397513	0.000344153	0.000345013	0.000357506	0.000327645
SVD-reconstructed thermogram for component 2
	peak1	peak2	peak3	peak4	peak5	peak6	peak7	peak8	peak9	peak10	peak11	peak12	peak13	peak14	peak15	peak16	peak17	peak18
1	1.38495e-16	-1.22977e-16	-8.62711e-17	-7.45375e-17	-9.18863e-17	-8.80858e-17	-8.4398e-17	-3.98647e-17	-4.96603e-17	-1.81483e-17	-1.06768e-17	-2.0491e-17	-1.46703e-17	-8.4115e-18	-1.43248e-17	-2.66929e-18	-1.73278e-17	-1.1999e-17
2	0.000312917	0.000254682	0.000194502	9.37711e-05	1.75267e-05	-9.97022e-05	-0.000150651	-0.000245498	-0.000348329	-0.000217206	-5.43279e-05	-4.16642e-05	-3.29906e-05	-2.51618e-05	-2.74636e-05	-1.76045e-05	-1.29586e-05	-2.75084e-05
3	-0.000170869	-0.00015913	-0.000142606	-0.000116896	-9.53748e-05	-5.94815e-05	-3.98218e-05	-6.08742e-06	3.58315e-05	2.38787e-05	-6.90763e-06	-8.25996e-06	-8.3615e-06	-1.23189e-05	-9.19422e-06	-1.17887e-05	-1.3584e-05	-8.40041e-06
4	-0.00201134	-0.00208035	-0.00205456	-0.00205446	-0.00200885	-0.00187676	-0.00172963	-0.00151903	-0.00117257	-0.000697248	-0.000459037	-0.000417505	-0.000370834	-0.000414138	-0.000358066	-0.0003598	-0.000373275	-0.000340776
5	-0.010214	-0.0100168	-0.00943985	-0.00863963	-0.00785896	-0.00642051	-0.00545054	-0.00388811	-0.00174022	-0.000954757	-0.00133265	-0.0012736	-0.00116311	-0.00139169	-0.00115794	-0.00124288	-0.00133156	-0.00109114
6	-0.025422	-0.0245495	-0.0228028	-0.0202538	-0.0179282	-0.0138131	-0.0112436	-0.00701134	-0.00139465	-0.000574337	-0.00262114	-0.00257999	-0.00239317	-0.00296812	-0.00242185	-0.00268634	-0.00292114	-0.00227023
7	-0.0454248	-0.0437998	-0.0406249	-0.035974	-0.0317523	-0.0243067	-0.0196887	-0.0120668	-0.00198394	-0.000714486	-0.00456316	-0.00450793	-0.00418938	-0.00521777	-0.00424783	-0.0047296	-0.00515159	-0.00397944
8	-0.0674463	-0.0650368	-0.0603253	-0.0534242	-0.047159	-0.0361083	-0.0292528	-0.0179388	-0.00297006	-0.00107579	-0.0067811	-0.00669823	-0.00622451	-0.00775141	-0.00631095	-0.00702584	-0.00765229	-0.00591233
9	-0.0845874	-0.0817208	-0.0759385	-0.0675104	-0.0598088	-0.0461674	-0.0376328	-0.0235833	-0.00492056	-0.00208289	-0.00878775	-0.00864073	-0.00801072	-0.00992321	-0.0081022	-0.00897717	-0.00975709	-0.00759631
10	-0.0905298	-0.0881354	-0.0824954	-0.0744588	-0.0668914	-0.0532358	-0.0443757	-0.0299454	-0.0104494	-0.00540972	-0.0106331	-0.010289	-0.00945908	-0.0114953	-0.00948362	-0.0103264	-0.0111362	-0.00891635
11	-0.084661	-0.0837291	-0.0795193	-0.0739126	-0.0681464	-0.0572085	-0.0494546	-0.0371365	-0.0198318	-0.0112319	-0.0123271	-0.0116428	-0.0105647	-0.0124482	-0.0104452	-0.0110516	-0.0117606	-0.00986458
12	-0.0690855	-0.070254	-0.0683897	-0.0666313	-0.0638599	-0.0576383	-0.0520956	-0.0437801	-0.0310276	-0.0182743	-0.013576	-0.0124827	-0.0111573	-0.0126637	-0.0108497	-0.0110763	-0.0115836	-0.0103019
13	-0.0474843	-0.051105	-0.0521182	-0.0550239	-0.0559439	-0.0556171	-0.0529536	-0.0497743	-0.043008	-0.0258649	-0.0144679	-0.0129352	-0.0113733	-0.0123641	-0.0108549	-0.0106189	-0.0108634	-0.0103703
14	-0.0259756	-0.0318405	-0.035558	-0.0428194	-0.0472169	-0.0524827	-0.0526059	-0.054363	-0.0534172	-0.0324904	-0.0149959	-0.0130804	-0.0113286	-0.0118091	-0.0106219	-0.00995276	-0.00994293	-0.0102079
15	-0.00753999	-0.0150921	-0.0209352	-0.031585	-0.0387263	-0.0484546	-0.05087	-0.0566456	-0.0605211	-0.0370536	-0.0150177	-0.0128396	-0.0109796	-0.0110265	-0.0101373	-0.00912973	-0.00891064	-0.00979276
16	0.0080021	-0.000769247	-0.00823868	-0.0214484	-0.0306991	-0.0439045	-0.0481698	-0.0571502	-0.0649461	-0.0399409	-0.0146656	-0.0123225	-0.0104183	-0.0101028	-0.00948366	-0.00821906	-0.00783107	-0.00920553
17	0.0196329	0.0102473	0.00180363	-0.0128862	-0.0234165	-0.038806	-0.0443343	-0.0554446	-0.0659627	-0.0406935	-0.0138584	-0.0114745	-0.00960609	-0.00902418	-0.00863493	-0.00721943	-0.00671607	-0.00841793
18	0.0279306	0.0182969	0.00931293	-0.00615539	-0.017408	-0.0340894	-0.0404414	-0.0529002	-0.0652256	-0.040333	-0.0129361	-0.0105758	-0.00877679	-0.0080078	-0.00780026	-0.00630353	-0.00572488	-0.00763415
19	0.0344947	0.0246292	0.0151889	-0.000947065	-0.0128067	-0.0305597	-0.0375779	-0.0511353	-0.0649156	-0.0402155	-0.0122712	-0.00991969	-0.00816742	-0.00724987	-0.00718278	-0.00561685	-0.00497733	-0.00705557
20	0.0393316	0.0293023	0.0195314	0.00291351	-0.0093865	-0.0279195	-0.0354257	-0.0497864	-0.0646338	-0.0400961	-0.0117686	-0.00942551	-0.00770929	-0.00668237	-0.00671942	-0.00510346	-0.00441935	-0.00662114
21	0.0421318	0.0321518	0.022307	0.00562083	-0.00678949	-0.0255718	-0.0333018	-0.0479978	-0.0633607	-0.0393459	-0.0112147	-0.00891644	-0.0072544	-0.00616646	-0.00627722	-0.00465236	-0.00394776	-0.00620122
22	0.0439071	0.0339888	0.0241217	0.00743645	-0.00501344	-0.0239114	-0.031771	-0.0466523	-0.0623205	-0.0387273	-0.0108082	-0.00854688	-0.00692619	-0.00580004	-0.00596035	-0.00433405	-0.00361758	-0.00589964
23	0.0445862	0.0349048	0.025203	0.00882962	-0.00342151	-0.0220647	-0.0298871	-0.0446471	-0.0602808	-0.0374832	-0.0102638	-0.0080757	-0.00652013	-0.00538273	-0.00558187	-0.00398468	-0.00327156	-0.00553518
24	0.0446171	0.0353234	0.0259362	0.0101275	-0.00173655	-0.0198397	-0.027507	-0.0419222	-0.0572867	-0.0356463	-0.00955171	-0.00747147	-0.00600596	-0.00487402	-0.00511002	-0.00356658	-0.00286755	-0.00507843
25	0.0442634	0.0354376	0.0264459	0.0113382	-3.65351e-05	-0.0174435	-0.0248896	-0.0388357	-0.0537987	-0.0335021	-0.00875723	-0.0068028	-0.00543999	-0.00432327	-0.00459411	-0.00311771	-0.0024388	-0.00457789
26	0.043275	0.0349698	0.0264422	0.0121441	0.00134755	-0.0152174	-0.0223657	-0.0357093	-0.0501088	-0.031227	-0.00797209	-0.00615098	-0.00489332	-0.00380664	-0.00410155	-0.00270308	-0.00205128	-0.00409809
27	0.042138	0.0343269	0.0262481	0.0127287	0.00249247	-0.0132504	-0.0200987	-0.0328432	-0.0466686	-0.0291034	-0.00725951	-0.00556277	-0.00440191	-0.00334816	-0.00366101	-0.00233765	-0.00171318	-0.00366823
28	0.0410455	0.0336236	0.0259063	0.0130101	0.00322643	-0.0118466	-0.0184413	-0.0306874	-0.0440219	-0.0274672	-0.00673091	-0.00512993	-0.0040423	-0.00301882	-0.00334094	-0.00207786	-0.00147648	-0.00335514
29	0.039132	0.0321631	0.0248926	0.0127537	0.00353334	-0.0106871	-0.0169309	-0.0285099	-0.0411469	-0.0256818	-0.00622219	-0.0047255	-0.00371327	-0.0027392	-0.00305626	-0.00186693	-0.00129753	-0.00307389
30	0.0368964	0.0303779	0.0235654	0.0121963	0.00355512	-0.00977965	-0.0156455	-0.0265158	-0.0383938	-0.0239677	-0.00577139	-0.0043747	-0.00343239	-0.00251479	-0.00281861	-0.00170449	-0.00116956	-0.00283724
31	0.034709	0.0286092	0.0222268	0.0115788	0.00348231	-0.00901669	-0.0145216	-0.0247185	-0.0358694	-0.0223945	-0.00537043	-0.00406549	-0.00318649	-0.00232381	-0.00261261	-0.00156903	-0.001067	-0.00263137
32	0.0324471	0.0267318	0.0207548	0.0107817	0.00319978	-0.00850293	-0.0136544	-0.0231985	-0.0336319	-0.0209965	-0.00504416	-0.00382065	-0.00299593	-0.00218926	-0.00245803	-0.00148065	-0.00101086	-0.00247507
33	0.0298863	0.024619	0.0191112	0.00992082	0.00293422	-0.00784913	-0.0125953	-0.0213889	-0.031001	-0.0193538	-0.00465161	-0.00352382	-0.00276348	-0.00202043	-0.00226771	-0.00136704	-0.00093421	-0.00228328
34	0.0270881	0.022321	0.0173346	0.00901488	0.00268942	-0.00707453	-0.0113735	-0.0193374	-0.0280447	-0.0175087	-0.00420334	-0.00318308	-0.00249555	-0.00182218	-0.00204695	-0.00123159	-0.000839541	-0.00206134
35	0.0247527	0.0204302	0.015901	0.00834762	0.00260117	-0.00627392	-0.0101886	-0.0174357	-0.0253685	-0.0158407	-0.00377974	-0.00285675	-0.00223625	-0.00162146	-0.00182999	-0.00108958	-0.000732579	-0.00184442
36	0.0226246	0.0186962	0.0145749	0.00770382	0.00247406	-0.00560635	-0.00917526	-0.015779	-0.0230137	-0.0143722	-0.00341363	-0.00257625	-0.00201432	-0.00145274	-0.00164544	-0.00097183	-0.000646354	-0.0016595
37	0.020762	0.0172116	0.0134739	0.0072482	0.00250367	-0.00483504	-0.00808793	-0.0140989	-0.0206993	-0.0129314	-0.00303315	-0.00227984	-0.00177677	-0.00126229	-0.0014442	-0.000833631	-0.000536966	-0.00145919
38	0.0188164	0.01564	0.0122861	0.00670405	0.00244547	-0.00414773	-0.00707903	-0.0124896	-0.0184422	-0.0115249	-0.00267372	-0.00200244	-0.00155604	-0.00109043	-0.00125913	-0.000711512	-0.000444172	-0.0012743
39	0.0169905	0.0141778	0.0111946	0.00623526	0.00244559	-0.00343001	-0.00605427	-0.0108898	-0.0162254	-0.0101444	-0.00231307	-0.00172232	-0.00133206	-0.000912507	-0.00107001	-0.000583249	-0.000343903	-0.00108584
40	0.0146568	0.0122638	0.00971765	0.0054883	0.00225267	-0.00276904	-0.00501925	-0.00916055	-0.0137396	-0.00859316	-0.00193441	-0.00143407	-0.00110514	-0.000743746	-0.000882728	-0.000467473	-0.000262238	-0.000897664
41	0.0129503	0.0108868	0.00867839	0.00501566	0.0022077	-0.00215811	-0.00412566	-0.00773904	-0.0117489	-0.00735274	-0.00161656	-0.00118856	-0.000909669	-0.000591154	-0.000718684	-0.000358842	-0.000179381	-0.00073383
42	0.0108915	0.00921197	0.00740022	0.00440142	0.00209591	-0.00149746	-0.00312947	-0.00611809	-0.0094508	-0.0059198	-0.00125762	-0.000913171	-0.000691532	-0.000424537	-0.000537	-0.000242138	-9.32735e-05	-0.000551882
43	0.00969012	0.00821595	0.00662044	0.00398182	0.0019508	-0.00121799	-0.00266179	-0.00530263	-0.00825345	-0.00517177	-0.00108221	-0.000781332	-0.00058879	-0.000351566	-0.000453497	-0.000193958	-6.22586e-05	-0.000467509
44	0.00873072	0.00742412	0.00600418	0.00365835	0.00185009	-0.000974676	-0.00226674	-0.00462666	-0.00727	-0.00455768	-0.00093566	-0.000670568	-0.000502082	-0.000288687	-0.000382538	-0.0001517	-3.38388e-05	-0.000395992
45	0.00816254	0.00694539	0.00562145	0.00343474	0.00174859	-0.000886146	-0.00209233	-0.00429469	-0.00676286	-0.0042402	-0.000866711	-0.000620096	-0.000463596	-0.000264158	-0.000352313	-0.000137113	-2.70849e-05	-0.000365061
46	0.00751129	0.00637829	0.00514942	0.00311824	0.00155361	-0.000889089	-0.00200431	-0.00404263	-0.00632308	-0.00396314	-0.000821203	-0.000590668	-0.000443659	-0.000259928	-0.000339842	-0.000140008	-3.8279e-05	-0.000351075
47	0.00741534	0.00626225	0.00502094	0.00296526	0.00138598	-0.00107395	-0.00218898	-0.00423236	-0.00650819	-0.00407566	-0.000873705	-0.000636534	-0.00048342	-0.000301489	-0.000377165	-0.00017508	-7.33741e-05	-0.00038693
48	0.0070617	0.00597179	0.00479634	0.00285065	0.00135489	-0.000976249	-0.00203477	-0.00397334	-0.00613483	-0.00384264	-0.000817115	-0.000593525	-0.000449604	-0.000276479	-0.000349308	-0.000157999	-6.14452e-05	-0.000358921
49	0.00679452	0.00572318	0.00457375	0.00266858	0.00120669	-0.00106801	-0.00209571	-0.00398133	-0.00607711	-0.00380427	-0.000827517	-0.000606102	-0.00046239	-0.000295457	-0.00036342	-0.000176198	-8.24604e-05	-0.000371801
50	0.00671559	0.00567752	0.00455841	0.00270578	0.00128175	-0.000937343	-0.00194463	-0.0037896	-0.00584626	-0.00366174	-0.000779937	-0.000566869	-0.000429638	-0.000264973	-0.000334086	-0.000151935	-6.00554e-05	-0.000343168
51	0.00635373	0.00538319	0.00433382	0.00259794	0.00126227	-0.00082101	-0.00176931	-0.00350443	-0.00544205	-0.0034097	-0.000716779	-0.000518406	-0.000391248	-0.000235639	-0.000302107	-0.000131382	-4.48817e-05	-0.000311144
52	0.00590737	0.00501603	0.00404934	0.00245149	0.00122069	-0.000700791	-0.00157799	-0.0031813	-0.00497499	-0.00311816	-0.000646346	-0.000464963	-0.000349282	-0.000204779	-0.000267604	-0.000110403	-3.03869e-05	-0.000276428
53	0.00536331	0.00455786	0.00368331	0.00223817	0.00112455	-0.000614636	-0.00140949	-0.00286172	-0.00448751	-0.00281301	-0.00057988	-0.000416257	-0.00031211	-0.000180976	-0.000238368	-9.6175e-05	-2.36689e-05	-0.000246526
54	0.00469979	0.00400828	0.00325355	0.00200807	0.00104653	-0.000457459	-0.00114817	-0.00240787	-0.0038224	-0.00239754	-0.000482093	-0.000342674	-0.000254712	-0.000140027	-0.00019165	-6.90344e-05	-6.02641e-06	-0.000199346
55	0.00404289	0.00343703	0.00277884	0.00169138	0.000853221	-0.00045597	-0.00105461	-0.00214814	-0.00337275	-0.00211435	-0.000434758	-0.000311777	-0.000233569	-0.00013474	-0.000178123	-7.11172e-05	-1.65095e-05	-0.000184322
56	0.00373224	0.00315783	0.0025379	0.00151194	0.000723031	-0.000506745	-0.00106554	-0.00208864	-0.00322988	-0.00202324	-0.000428901	-0.000311179	-0.000235489	-0.000144015	-0.000182658	-8.17731e-05	-3.08028e-05	-0.000187801
57	0.00321612	0.00272604	0.00219585	0.00131893	0.000644034	-0.000408799	-0.000888319	-0.00176553	-0.00274546	-0.00172028	-0.000360642	-0.000260561	-0.000196472	-0.000117725	-0.000151481	-6.52294e-05	-2.14891e-05	-0.000156101
58	0.00305588	0.00258476	0.00207652	0.0012353	0.000588552	-0.000419494	-0.000877349	-0.00171577	-0.00265077	-0.0016604	-0.000352646	-0.000256034	-0.000193875	-0.000118965	-0.00015053	-6.78149e-05	-2.60516e-05	-0.00015471
59	0.00327009	0.00275272	0.00219808	0.00127859	0.000573244	-0.000524001	-0.00101933	-0.00192843	-0.00293834	-0.00183923	-0.000401475	-0.000294425	-0.000224852	-0.000144482	-0.000177028	-8.66769e-05	-4.14973e-05	-0.000180994
60	0.00310366	0.00264026	0.00213636	0.00130403	0.000662292	-0.000340364	-0.000799239	-0.00163719	-0.0025761	-0.00161511	-0.00033065	-0.000236712	-0.000177067	-0.000101224	-0.000134688	-5.27776e-05	-1.09192e-05	-0.000139512
61	0.00205266	0.00182451	0.00155503	0.00111892	0.000773024	0.000219686	-5.19368e-05	-0.00053563	-0.00110103	-0.000698339	-7.58882e-05	-3.54789e-05	-1.41266e-05	3.47935e-05	5.36963e-06	4.86526e-05	7.34412e-05	-8.24575e-07
62	0.00131206	0.00123662	0.0011217	0.000945738	0.00079522	0.000540205	0.000395222	0.000149413	-0.000162046	-0.000113961	7.98359e-05	8.61449e-05	8.35291e-05	0.000113685	8.83224e-05	0.000106201	0.000119444	8.16633e-05
63	0.000367034	0.000479364	0.000555883	0.000701506	0.000793178	0.000908878	0.000922602	0.000973948	0.000981484	0.000598196	0.0002656	0.000230365	0.000198806	0.00020513	0.000185611	0.000172061	0.000170833	0.000178631
64	-0.00030951	-5.66024e-05	0.000161978	0.000546809	0.000818035	0.00120775	0.0013376	0.00160722	0.00184749	0.00113708	0.000409807	0.000343124	0.000289423	0.000278588	0.00026268	0.000225774	0.000213959	0.000255235
singular values
1	0.692029
2	0.192289
3	0.067148
4	0.0363523
5	0.0121822
6	1.35352e-09
7	1.24173e-09
8	1.18503e-09
autocorrelation coefficient
	Uc	Vc
S1	0.979458	0.930169
S2	0.987272	0.79823
S3	0.976099	0.710372
S4	0.917462	0.410504
S5	0.83126	0.363587
S6	-0.0784354	-0.402359
S7	0.0150866	-0.357561
S8	-0.123037	0.10884
S9	-0.195874	-0.330587
S10	-0.118386	-0.309166
